# Supplementary material for: The Role of Population Origin and Microenvironment in Seedling Emergence and Early Survival in Mediterranean Maritime Pine (Pinus pinaster Aiton)
Source: PLoS One. 2014 Oct 6;9(10):e109132. doi: 10.1371/journal.pone.0109132 (PMC4186868; doi:10.1371/journal.pone.0109132)
Supplement: Data S1 — Raw data. (XLS) [file pone.0109132.s008.xls]

## Sheet: Read me
Supporting Data S1
Raw data
Data Description
**First tab in the Excel file: Emergences in Coca site
Site: Name of the study site
Plot: Number of the plot (referred to sampling design)
Subplot: Number of of the subplot nested to each plot
Seed: Number of seeds sown
Canopy cover: open or close
Population: Name of the population (Calderona P or Coca P)
Time to emergence: Days from sown to emergence for each seedling
Status: 1 if emerged, 0 if not emerged
**Second tab in the Excel file: Emergences in Calderona site
Site: Name of the study site
Plot: Number of the plot (referred to sampling design)
Subplot: Number of of the subplot nested to each plot
Seed: Number of seeds sown
Canopy cover: open or close
Population: Name of the population (Calderona P or Coca P)
Time to emergence: Days from sown to emergence for each seedling
Status: 1 if emerged, 0 if not emerged
**Third tab in the Excel file: Survival in Coca site
Site: Name of the study site
Plot: Number of the plot (referred to sampling design)
Subplot: Number of of the subplot nested to each plot
Population: Name of the population (Calderona P or Coca P)
Canopy cover: open or close
Date of sown: date when seed was sown
Date of emergence: date when seed emerged
Time to emergence: Days from sown to emergence
Date of death: Date when seedling died
Time to death: Days from emergence to death
Status: 1 if died, 0 if survived
**Fourth tab in the Excel file: Survival in Calderona site
Site: Name of the study site
Plot: Number of the plot (referred to sampling design)
Subplot: Number of of the subplot nested to each plot
Population: Name of the population (Calderona P or Coca P)
Canopy cover: open or close
Date of sown: date when seed was sown
Date of emergence: date when seed emerged
Time to emergence: Days from sown to emergence
Date of death: Date when seedling died
Time to death: Days from emergence to death
Status: 1 if died, 0 if survived
Please contact:
	santiago.c.gonzalez.martinez@gmail.com
	natalia.vizcaino.palomar@gmail.com
for further details or concerns

## Sheet: Emergences in Coca site
Site	Plot	Subplot	Seed	Canopy cover	Population	Time to emergence	Status
Coca	1	1	1	Close	Coca P	18	1
Coca	1	1	2	Close	Coca P	112	0
Coca	1	1	3	Close	Coca P	112	0
Coca	1	1	4	Close	Coca P	112	0
Coca	1	1	5	Close	Coca P	112	0
Coca	1	1	6	Close	Coca P	112	0
Coca	1	1	7	Close	Coca P	112	0
Coca	1	1	8	Close	Coca P	112	0
Coca	1	1	9	Close	Coca P	112	0
Coca	1	1	10	Close	Coca P	112	0
Coca	1	1	11	Close	Coca P	112	0
Coca	1	1	12	Close	Coca P	112	0
Coca	1	1	13	Close	Coca P	112	0
Coca	1	1	14	Close	Coca P	112	0
Coca	1	1	15	Close	Coca P	112	0
Coca	1	1	16	Close	Coca P	112	0
Coca	1	1	17	Close	Coca P	112	0
Coca	1	1	18	Close	Coca P	112	0
Coca	1	1	19	Close	Coca P	112	0
Coca	1	1	20	Close	Coca P	112	0
Coca	1	1	21	Close	Coca P	112	0
Coca	1	1	22	Close	Coca P	112	0
Coca	1	1	23	Close	Coca P	112	0
Coca	1	1	24	Close	Coca P	112	0
Coca	1	1	25	Close	Coca P	112	0
Coca	1	1	26	Close	Coca P	112	0
Coca	1	1	27	Close	Coca P	112	0
Coca	1	1	28	Close	Coca P	112	0
Coca	1	1	29	Close	Coca P	112	0
Coca	1	1	30	Close	Coca P	112	0
Coca	1	1	31	Close	Coca P	112	0
Coca	1	1	32	Close	Coca P	112	0
Coca	1	1	33	Close	Coca P	112	0
Coca	1	1	34	Close	Coca P	112	0
Coca	1	1	35	Close	Coca P	112	0
Coca	1	1	36	Close	Coca P	112	0
Coca	1	1	37	Close	Coca P	112	0
Coca	1	1	38	Close	Coca P	112	0
Coca	1	1	39	Close	Coca P	112	0
Coca	1	1	40	Close	Coca P	112	0
Coca	1	1	41	Close	Coca P	112	0
Coca	1	1	42	Close	Coca P	112	0
Coca	1	1	43	Close	Coca P	112	0
Coca	1	1	44	Close	Coca P	112	0
Coca	1	1	45	Close	Coca P	112	0
Coca	1	1	46	Close	Coca P	112	0
Coca	1	1	47	Close	Coca P	112	0
Coca	1	1	48	Close	Coca P	112	0
Coca	1	1	49	Close	Coca P	112	0
Coca	1	1	50	Close	Coca P	112	0
Coca	1	1	51	Close	Coca P	112	0
Coca	1	1	52	Close	Coca P	112	0
Coca	1	1	53	Close	Coca P	112	0
Coca	1	1	54	Close	Coca P	112	0
Coca	1	1	55	Close	Coca P	112	0
Coca	1	1	56	Close	Coca P	112	0
Coca	1	1	57	Close	Coca P	112	0
Coca	1	1	58	Close	Coca P	112	0
Coca	1	1	59	Close	Coca P	112	0
Coca	1	1	60	Close	Coca P	112	0
Coca	1	1	61	Close	Coca P	112	0
Coca	1	1	62	Close	Coca P	112	0
Coca	1	1	63	Close	Coca P	112	0
Coca	1	1	64	Close	Coca P	112	0
Coca	1	1	65	Close	Coca P	112	0
Coca	1	1	66	Close	Coca P	112	0
Coca	1	1	67	Close	Coca P	112	0
Coca	1	1	68	Close	Coca P	112	0
Coca	1	1	69	Close	Coca P	112	0
Coca	1	1	70	Close	Coca P	112	0
Coca	1	1	71	Close	Coca P	112	0
Coca	1	1	72	Close	Coca P	112	0
Coca	1	1	73	Close	Coca P	112	0
Coca	1	1	74	Close	Coca P	112	0
Coca	1	1	75	Close	Coca P	112	0
Coca	1	1	76	Close	Coca P	112	0
Coca	1	1	77	Close	Coca P	112	0
Coca	1	1	78	Close	Coca P	112	0
Coca	1	1	79	Close	Coca P	112	0
Coca	1	1	80	Close	Coca P	112	0
Coca	1	1	81	Close	Coca P	112	0
Coca	1	1	82	Close	Coca P	112	0
Coca	1	1	83	Close	Coca P	112	0
Coca	1	1	84	Close	Coca P	112	0
Coca	1	1	85	Close	Coca P	112	0
Coca	1	1	86	Close	Coca P	112	0
Coca	1	1	87	Close	Coca P	112	0
Coca	1	1	88	Close	Coca P	112	0
Coca	1	1	89	Close	Coca P	112	0
Coca	1	1	90	Close	Coca P	112	0
Coca	1	1	91	Close	Coca P	112	0
Coca	1	1	92	Close	Coca P	112	0
Coca	1	1	93	Close	Coca P	112	0
Coca	1	1	94	Close	Coca P	112	0
Coca	1	1	95	Close	Coca P	112	0
Coca	1	1	96	Close	Coca P	112	0
Coca	1	1	97	Close	Coca P	112	0
Coca	1	1	98	Close	Coca P	112	0
Coca	1	1	99	Close	Coca P	112	0
Coca	1	1	100	Close	Coca P	112	0
Coca	1	1	101	Close	Coca P	112	0
Coca	1	1	102	Close	Coca P	112	0
Coca	1	1	103	Close	Coca P	112	0
Coca	1	1	104	Close	Coca P	112	0
Coca	1	1	105	Close	Coca P	112	0
Coca	1	1	106	Close	Coca P	112	0
Coca	1	1	107	Close	Coca P	112	0
Coca	1	1	108	Close	Coca P	112	0
Coca	1	1	109	Close	Coca P	112	0
Coca	1	1	110	Close	Coca P	112	0
Coca	1	1	111	Close	Coca P	112	0
Coca	1	1	112	Close	Coca P	112	0
Coca	1	1	113	Close	Coca P	112	0
Coca	1	1	114	Close	Coca P	112	0
Coca	1	1	115	Close	Coca P	112	0
Coca	1	1	116	Close	Coca P	112	0
Coca	1	1	117	Close	Coca P	112	0
Coca	1	1	118	Close	Coca P	112	0
Coca	1	1	119	Close	Coca P	112	0
Coca	1	1	120	Close	Coca P	112	0
Coca	1	1	121	Close	Coca P	112	0
Coca	1	1	122	Close	Coca P	112	0
Coca	1	1	123	Close	Coca P	112	0
Coca	1	1	124	Close	Coca P	112	0
Coca	1	1	125	Close	Coca P	112	0
Coca	1	1	126	Close	Coca P	112	0
Coca	1	1	127	Close	Coca P	112	0
Coca	1	1	128	Close	Coca P	112	0
Coca	1	1	129	Close	Coca P	112	0
Coca	1	1	130	Close	Coca P	112	0
Coca	1	1	131	Close	Coca P	112	0
Coca	1	1	132	Close	Coca P	112	0
Coca	1	1	133	Close	Coca P	112	0
Coca	1	1	134	Close	Coca P	112	0
Coca	1	1	135	Close	Coca P	112	0
Coca	1	1	136	Close	Coca P	112	0
Coca	1	1	137	Close	Coca P	112	0
Coca	1	1	138	Close	Coca P	112	0
Coca	1	1	139	Close	Coca P	112	0
Coca	1	1	140	Close	Coca P	112	0
Coca	1	1	141	Close	Coca P	112	0
Coca	1	1	142	Close	Coca P	112	0
Coca	1	1	143	Close	Coca P	112	0
Coca	1	1	144	Close	Coca P	112	0
Coca	1	1	145	Close	Coca P	112	0
Coca	1	1	146	Close	Coca P	112	0
Coca	1	1	147	Close	Coca P	112	0
Coca	1	1	148	Close	Coca P	112	0
Coca	1	1	149	Close	Coca P	112	0
Coca	1	1	150	Close	Coca P	112	0
Coca	1	1	151	Close	Coca P	112	0
Coca	1	1	152	Close	Coca P	112	0
Coca	1	1	153	Close	Coca P	112	0
Coca	1	1	154	Close	Coca P	112	0
Coca	1	1	155	Close	Coca P	112	0
Coca	1	1	156	Close	Coca P	112	0
Coca	1	1	157	Close	Coca P	112	0
Coca	1	1	158	Close	Coca P	112	0
Coca	1	1	159	Close	Coca P	112	0
Coca	1	1	160	Close	Coca P	112	0
Coca	1	1	161	Close	Coca P	112	0
Coca	1	1	162	Close	Coca P	112	0
Coca	1	1	163	Close	Coca P	112	0
Coca	1	1	164	Close	Coca P	112	0
Coca	1	1	165	Close	Coca P	112	0
Coca	1	1	166	Close	Coca P	112	0
Coca	1	1	167	Close	Coca P	112	0
Coca	1	1	168	Close	Coca P	112	0
Coca	1	1	169	Close	Coca P	112	0
Coca	1	1	170	Close	Coca P	112	0
Coca	1	1	171	Close	Coca P	112	0
Coca	1	1	172	Close	Coca P	112	0
Coca	1	1	173	Close	Coca P	112	0
Coca	1	1	174	Close	Coca P	112	0
Coca	1	1	175	Close	Coca P	112	0
Coca	1	1	176	Close	Coca P	112	0
Coca	1	1	177	Close	Coca P	112	0
Coca	1	1	178	Close	Coca P	112	0
Coca	1	1	179	Close	Coca P	112	0
Coca	1	1	180	Close	Coca P	112	0
Coca	1	1	181	Close	Coca P	112	0
Coca	1	1	182	Close	Coca P	112	0
Coca	1	1	183	Close	Coca P	112	0
Coca	1	1	184	Close	Coca P	112	0
Coca	1	1	185	Close	Coca P	112	0
Coca	1	1	186	Close	Coca P	112	0
Coca	1	1	187	Close	Coca P	112	0
Coca	1	1	188	Close	Coca P	112	0
Coca	1	1	189	Close	Coca P	112	0
Coca	1	1	190	Close	Coca P	112	0
Coca	1	1	191	Close	Coca P	112	0
Coca	1	1	192	Close	Coca P	112	0
Coca	1	1	193	Close	Coca P	112	0
Coca	1	1	194	Close	Coca P	112	0
Coca	1	1	195	Close	Coca P	112	0
Coca	1	1	196	Close	Coca P	112	0
Coca	1	1	197	Close	Coca P	112	0
Coca	1	1	198	Close	Coca P	112	0
Coca	1	1	199	Close	Coca P	112	0
Coca	1	1	200	Close	Coca P	112	0
Coca	1	1	201	Close	Coca P	112	0
Coca	1	1	202	Close	Coca P	112	0
Coca	1	1	203	Close	Coca P	112	0
Coca	1	1	204	Close	Coca P	112	0
Coca	1	1	205	Close	Coca P	112	0
Coca	1	1	206	Close	Coca P	112	0
Coca	1	1	207	Close	Coca P	112	0
Coca	1	1	208	Close	Coca P	112	0
Coca	1	1	209	Close	Coca P	112	0
Coca	1	1	210	Close	Coca P	112	0
Coca	1	1	211	Close	Coca P	112	0
Coca	1	1	212	Close	Coca P	112	0
Coca	1	1	213	Close	Coca P	112	0
Coca	1	1	214	Close	Coca P	112	0
Coca	1	1	215	Close	Coca P	112	0
Coca	1	1	216	Close	Coca P	112	0
Coca	1	1	217	Close	Coca P	112	0
Coca	1	1	218	Close	Coca P	112	0
Coca	1	1	219	Close	Coca P	112	0
Coca	1	1	220	Close	Coca P	112	0
Coca	1	1	221	Close	Coca P	112	0
Coca	1	1	222	Close	Coca P	112	0
Coca	1	1	223	Close	Coca P	112	0
Coca	1	1	224	Close	Coca P	112	0
Coca	1	1	225	Close	Coca P	112	0
Coca	1	1	226	Close	Coca P	112	0
Coca	1	1	227	Close	Coca P	112	0
Coca	1	1	228	Close	Coca P	112	0
Coca	1	1	229	Close	Coca P	112	0
Coca	1	1	230	Close	Coca P	112	0
Coca	1	1	231	Close	Coca P	112	0
Coca	1	1	232	Close	Coca P	112	0
Coca	1	1	233	Close	Coca P	112	0
Coca	1	1	234	Close	Coca P	112	0
Coca	1	1	235	Close	Coca P	112	0
Coca	1	1	236	Close	Coca P	112	0
Coca	1	1	237	Close	Coca P	112	0
Coca	1	1	238	Close	Coca P	112	0
Coca	1	1	239	Close	Coca P	112	0
Coca	1	1	240	Close	Coca P	112	0
Coca	1	1	241	Close	Coca P	112	0
Coca	1	1	242	Close	Coca P	112	0
Coca	1	1	243	Close	Coca P	112	0
Coca	1	1	244	Close	Coca P	112	0
Coca	1	1	245	Close	Coca P	112	0
Coca	1	1	246	Close	Coca P	112	0
Coca	1	1	247	Close	Coca P	112	0
Coca	1	1	248	Close	Coca P	112	0
Coca	1	1	249	Close	Coca P	112	0
Coca	1	1	250	Close	Coca P	112	0
Coca	1	1	251	Close	Coca P	112	0
Coca	1	1	252	Close	Coca P	112	0
Coca	1	1	253	Close	Coca P	112	0
Coca	1	1	254	Close	Coca P	112	0
Coca	1	1	255	Close	Coca P	112	0
Coca	1	1	256	Close	Coca P	112	0
Coca	1	1	257	Close	Coca P	112	0
Coca	1	1	258	Close	Coca P	112	0
Coca	1	1	259	Close	Coca P	112	0
Coca	1	1	260	Close	Coca P	112	0
Coca	1	1	261	Close	Coca P	112	0
Coca	1	1	262	Close	Coca P	112	0
Coca	1	1	263	Close	Coca P	112	0
Coca	1	1	264	Close	Coca P	112	0
Coca	1	1	265	Close	Coca P	112	0
Coca	1	1	266	Close	Coca P	112	0
Coca	1	1	267	Close	Coca P	112	0
Coca	1	1	268	Close	Coca P	112	0
Coca	1	1	269	Close	Coca P	112	0
Coca	1	1	270	Close	Coca P	112	0
Coca	1	1	271	Close	Coca P	112	0
Coca	1	1	272	Close	Coca P	112	0
Coca	1	1	273	Close	Coca P	112	0
Coca	1	1	274	Close	Coca P	112	0
Coca	1	1	275	Close	Coca P	112	0
Coca	1	1	276	Close	Coca P	112	0
Coca	1	1	277	Close	Coca P	112	0
Coca	1	1	278	Close	Coca P	112	0
Coca	1	1	279	Close	Coca P	112	0
Coca	1	1	280	Close	Coca P	112	0
Coca	1	1	281	Close	Coca P	112	0
Coca	1	1	282	Close	Coca P	112	0
Coca	1	1	283	Close	Coca P	112	0
Coca	1	1	284	Close	Coca P	112	0
Coca	1	1	285	Close	Coca P	112	0
Coca	1	1	286	Close	Coca P	112	0
Coca	1	1	287	Close	Coca P	112	0
Coca	1	1	288	Close	Coca P	112	0
Coca	1	1	289	Close	Coca P	112	0
Coca	1	1	290	Close	Coca P	112	0
Coca	1	1	291	Close	Coca P	112	0
Coca	1	1	292	Close	Coca P	112	0
Coca	1	1	293	Close	Coca P	112	0
Coca	1	1	294	Close	Coca P	112	0
Coca	1	1	295	Close	Coca P	112	0
Coca	1	1	296	Close	Coca P	112	0
Coca	1	1	297	Close	Coca P	112	0
Coca	1	1	298	Close	Coca P	112	0
Coca	1	1	299	Close	Coca P	112	0
Coca	1	1	300	Close	Coca P	112	0
Coca	1	1	301	Close	Coca P	112	0
Coca	1	1	302	Close	Coca P	112	0
Coca	1	1	303	Close	Coca P	112	0
Coca	1	1	304	Close	Coca P	112	0
Coca	1	1	305	Close	Coca P	112	0
Coca	1	1	306	Close	Coca P	112	0
Coca	1	1	307	Close	Coca P	112	0
Coca	1	1	308	Close	Coca P	112	0
Coca	1	1	309	Close	Coca P	112	0
Coca	1	1	310	Close	Coca P	112	0
Coca	1	1	311	Close	Coca P	112	0
Coca	1	1	312	Close	Coca P	112	0
Coca	1	1	313	Close	Coca P	112	0
Coca	1	1	314	Close	Coca P	112	0
Coca	1	1	315	Close	Coca P	112	0
Coca	1	1	316	Close	Coca P	112	0
Coca	1	1	317	Close	Coca P	112	0
Coca	1	1	318	Close	Coca P	112	0
Coca	1	1	319	Close	Coca P	112	0
Coca	1	1	320	Close	Coca P	112	0
Coca	1	1	321	Close	Coca P	112	0
Coca	1	1	322	Close	Coca P	112	0
Coca	1	1	323	Close	Coca P	112	0
Coca	1	1	324	Close	Coca P	112	0
Coca	1	1	325	Close	Coca P	112	0
Coca	1	1	326	Close	Coca P	112	0
Coca	1	1	327	Close	Coca P	112	0
Coca	1	1	328	Close	Coca P	112	0
Coca	1	1	329	Close	Coca P	112	0
Coca	1	1	330	Close	Coca P	112	0
Coca	1	1	331	Close	Coca P	112	0
Coca	1	1	332	Close	Coca P	112	0
Coca	1	1	333	Close	Coca P	112	0
Coca	1	1	334	Close	Coca P	112	0
Coca	1	1	335	Close	Coca P	112	0
Coca	1	1	336	Close	Coca P	112	0
Coca	1	1	337	Close	Coca P	112	0
Coca	1	1	338	Close	Coca P	112	0
Coca	1	1	339	Close	Coca P	112	0
Coca	1	1	340	Close	Coca P	112	0
Coca	1	1	341	Close	Coca P	112	0
Coca	1	1	342	Close	Coca P	112	0
Coca	1	1	343	Close	Coca P	112	0
Coca	1	1	344	Close	Coca P	112	0
Coca	1	1	345	Close	Coca P	112	0
Coca	1	1	346	Close	Coca P	112	0
Coca	1	1	347	Close	Coca P	112	0
Coca	1	1	348	Close	Coca P	112	0
Coca	1	1	349	Close	Coca P	112	0
Coca	1	1	350	Close	Coca P	112	0
Coca	1	1	351	Close	Coca P	112	0
Coca	1	1	352	Close	Coca P	112	0
Coca	1	1	353	Close	Coca P	112	0
Coca	1	1	354	Close	Coca P	112	0
Coca	1	1	355	Close	Coca P	112	0
Coca	1	1	356	Close	Coca P	112	0
Coca	1	1	357	Close	Coca P	112	0
Coca	1	1	358	Close	Coca P	112	0
Coca	1	1	359	Close	Coca P	112	0
Coca	1	1	360	Close	Coca P	112	0
Coca	1	1	361	Close	Coca P	112	0
Coca	1	1	362	Close	Coca P	112	0
Coca	1	1	363	Close	Coca P	112	0
Coca	1	1	364	Close	Coca P	112	0
Coca	1	1	365	Close	Coca P	112	0
Coca	1	1	366	Close	Coca P	112	0
Coca	1	1	367	Close	Coca P	112	0
Coca	1	1	368	Close	Coca P	112	0
Coca	1	1	369	Close	Coca P	112	0
Coca	1	1	370	Close	Coca P	112	0
Coca	1	1	371	Close	Coca P	112	0
Coca	1	1	372	Close	Coca P	112	0
Coca	1	1	373	Close	Coca P	112	0
Coca	1	1	374	Close	Coca P	112	0
Coca	1	1	375	Close	Coca P	112	0
Coca	1	1	376	Close	Coca P	112	0
Coca	1	1	377	Close	Coca P	112	0
Coca	1	1	378	Close	Coca P	112	0
Coca	1	1	379	Close	Coca P	112	0
Coca	1	1	380	Close	Coca P	112	0
Coca	1	1	381	Close	Coca P	112	0
Coca	1	1	382	Close	Coca P	112	0
Coca	1	1	383	Close	Coca P	112	0
Coca	1	1	384	Close	Coca P	112	0
Coca	1	1	385	Close	Coca P	112	0
Coca	1	1	386	Close	Coca P	112	0
Coca	1	1	387	Close	Coca P	112	0
Coca	1	1	388	Close	Coca P	112	0
Coca	1	1	389	Close	Coca P	112	0
Coca	1	1	390	Close	Coca P	112	0
Coca	1	1	391	Close	Coca P	112	0
Coca	1	1	392	Close	Coca P	112	0
Coca	1	1	393	Close	Coca P	112	0
Coca	1	1	394	Close	Coca P	112	0
Coca	1	1	395	Close	Coca P	112	0
Coca	1	1	396	Close	Coca P	112	0
Coca	1	1	397	Close	Coca P	112	0
Coca	1	1	398	Close	Coca P	112	0
Coca	1	1	399	Close	Coca P	112	0
Coca	1	1	400	Close	Coca P	112	0
Coca	1	1	401	Close	Coca P	112	0
Coca	1	1	402	Close	Coca P	112	0
Coca	1	1	403	Close	Coca P	112	0
Coca	1	1	404	Close	Coca P	112	0
Coca	1	1	405	Close	Coca P	112	0
Coca	1	1	406	Close	Coca P	112	0
Coca	1	1	407	Close	Coca P	112	0
Coca	1	1	408	Close	Coca P	112	0
Coca	1	1	409	Close	Coca P	112	0
Coca	1	1	410	Close	Coca P	112	0
Coca	1	1	411	Close	Coca P	112	0
Coca	1	1	412	Close	Coca P	112	0
Coca	1	1	413	Close	Coca P	112	0
Coca	1	1	414	Close	Coca P	112	0
Coca	1	1	415	Close	Coca P	112	0
Coca	1	1	416	Close	Coca P	112	0
Coca	1	1	417	Close	Coca P	112	0
Coca	1	1	418	Close	Coca P	112	0
Coca	1	1	419	Close	Coca P	112	0
Coca	1	1	420	Close	Coca P	112	0
Coca	1	1	421	Close	Coca P	112	0
Coca	1	1	422	Close	Coca P	112	0
Coca	1	1	423	Close	Coca P	112	0
Coca	1	1	424	Close	Coca P	112	0
Coca	1	1	425	Close	Coca P	112	0
Coca	1	1	426	Close	Coca P	112	0
Coca	1	1	427	Close	Coca P	112	0
Coca	1	1	428	Close	Coca P	112	0
Coca	1	1	429	Close	Coca P	112	0
Coca	1	1	430	Close	Coca P	112	0
Coca	1	1	431	Close	Coca P	112	0
Coca	1	1	432	Close	Coca P	112	0
Coca	1	1	433	Close	Coca P	112	0
Coca	1	1	434	Close	Coca P	112	0
Coca	1	1	435	Close	Coca P	112	0
Coca	1	1	436	Close	Coca P	112	0
Coca	1	1	437	Close	Coca P	112	0
Coca	1	1	438	Close	Coca P	112	0
Coca	1	1	439	Close	Coca P	112	0
Coca	1	1	440	Close	Coca P	112	0
Coca	1	1	441	Close	Coca P	112	0
Coca	1	1	442	Close	Coca P	112	0
Coca	1	1	443	Close	Coca P	112	0
Coca	1	1	444	Close	Coca P	112	0
Coca	1	1	445	Close	Coca P	112	0
Coca	1	1	446	Close	Coca P	112	0
Coca	1	1	447	Close	Coca P	112	0
Coca	1	1	448	Close	Coca P	112	0
Coca	1	1	449	Close	Coca P	112	0
Coca	1	1	450	Close	Coca P	112	0
Coca	1	1	451	Close	Coca P	112	0
Coca	1	1	452	Close	Coca P	112	0
Coca	1	1	453	Close	Coca P	112	0
Coca	1	1	454	Close	Coca P	112	0
Coca	1	1	455	Close	Coca P	112	0
Coca	1	1	456	Close	Coca P	112	0
Coca	1	1	457	Close	Coca P	112	0
Coca	1	1	458	Close	Coca P	112	0
Coca	1	1	459	Close	Coca P	112	0
Coca	1	1	460	Close	Coca P	112	0
Coca	1	1	461	Close	Coca P	112	0
Coca	1	1	462	Close	Coca P	112	0
Coca	1	1	463	Close	Coca P	112	0
Coca	1	1	464	Close	Coca P	112	0
Coca	1	1	465	Close	Coca P	112	0
Coca	1	1	466	Close	Coca P	112	0
Coca	1	1	467	Close	Coca P	112	0
Coca	1	1	468	Close	Coca P	112	0
Coca	1	1	469	Close	Coca P	112	0
Coca	1	1	470	Close	Coca P	112	0
Coca	1	1	471	Close	Coca P	112	0
Coca	1	1	472	Close	Coca P	112	0
Coca	1	1	473	Close	Coca P	112	0
Coca	1	1	474	Close	Coca P	112	0
Coca	1	1	475	Close	Coca P	112	0
Coca	1	1	476	Close	Coca P	112	0
Coca	1	1	477	Close	Coca P	112	0
Coca	1	1	478	Close	Coca P	112	0
Coca	1	1	479	Close	Coca P	112	0
Coca	1	1	480	Close	Coca P	112	0
Coca	1	1	481	Close	Coca P	112	0
Coca	1	1	482	Close	Coca P	112	0
Coca	1	1	483	Close	Coca P	112	0
Coca	1	1	484	Close	Coca P	112	0
Coca	1	1	485	Close	Coca P	112	0
Coca	1	1	486	Close	Coca P	112	0
Coca	1	1	487	Close	Coca P	112	0
Coca	1	1	488	Close	Coca P	112	0
Coca	1	1	489	Close	Coca P	112	0
Coca	1	1	490	Close	Coca P	112	0
Coca	1	1	491	Close	Coca P	112	0
Coca	1	1	492	Close	Coca P	112	0
Coca	1	1	493	Close	Coca P	112	0
Coca	1	1	494	Close	Coca P	112	0
Coca	1	1	495	Close	Coca P	112	0
Coca	1	1	496	Close	Coca P	112	0
Coca	1	1	497	Close	Coca P	112	0
Coca	1	1	498	Close	Coca P	112	0
Coca	1	1	499	Close	Coca P	112	0
Coca	1	1	500	Close	Coca P	112	0
Coca	1	2	501	Close	Coca P	112	0
Coca	1	2	502	Close	Coca P	112	0
Coca	1	2	503	Close	Coca P	112	0
Coca	1	2	504	Close	Coca P	112	0
Coca	1	2	505	Close	Coca P	112	0
Coca	1	2	506	Close	Coca P	112	0
Coca	1	2	507	Close	Coca P	112	0
Coca	1	2	508	Close	Coca P	112	0
Coca	1	2	509	Close	Coca P	112	0
Coca	1	2	510	Close	Coca P	112	0
Coca	1	2	511	Close	Coca P	112	0
Coca	1	2	512	Close	Coca P	112	0
Coca	1	2	513	Close	Coca P	112	0
Coca	1	2	514	Close	Coca P	112	0
Coca	1	2	515	Close	Coca P	112	0
Coca	1	2	516	Close	Coca P	112	0
Coca	1	2	517	Close	Coca P	112	0
Coca	1	2	518	Close	Coca P	112	0
Coca	1	2	519	Close	Coca P	112	0
Coca	1	2	520	Close	Coca P	112	0
Coca	1	2	521	Close	Coca P	112	0
Coca	1	2	522	Close	Coca P	112	0
Coca	1	2	523	Close	Coca P	112	0
Coca	1	2	524	Close	Coca P	112	0
Coca	1	2	525	Close	Coca P	112	0
Coca	1	2	526	Close	Coca P	112	0
Coca	1	2	527	Close	Coca P	112	0
Coca	1	2	528	Close	Coca P	112	0
Coca	1	2	529	Close	Coca P	112	0
Coca	1	2	530	Close	Coca P	112	0
Coca	1	2	531	Close	Coca P	112	0
Coca	1	2	532	Close	Coca P	112	0
Coca	1	2	533	Close	Coca P	112	0
Coca	1	2	534	Close	Coca P	112	0
Coca	1	2	535	Close	Coca P	112	0
Coca	1	2	536	Close	Coca P	112	0
Coca	1	2	537	Close	Coca P	112	0
Coca	1	2	538	Close	Coca P	112	0
Coca	1	2	539	Close	Coca P	112	0
Coca	1	2	540	Close	Coca P	112	0
Coca	1	2	541	Close	Coca P	112	0
Coca	1	2	542	Close	Coca P	112	0
Coca	1	2	543	Close	Coca P	112	0
Coca	1	2	544	Close	Coca P	112	0
Coca	1	2	545	Close	Coca P	112	0
Coca	1	2	546	Close	Coca P	112	0
Coca	1	2	547	Close	Coca P	112	0
Coca	1	2	548	Close	Coca P	112	0
Coca	1	2	549	Close	Coca P	112	0
Coca	1	2	550	Close	Coca P	112	0
Coca	1	2	551	Close	Coca P	112	0
Coca	1	2	552	Close	Coca P	112	0
Coca	1	2	553	Close	Coca P	112	0
Coca	1	2	554	Close	Coca P	112	0
Coca	1	2	555	Close	Coca P	112	0
Coca	1	2	556	Close	Coca P	112	0
Coca	1	2	557	Close	Coca P	112	0
Coca	1	2	558	Close	Coca P	112	0
Coca	1	2	559	Close	Coca P	112	0
Coca	1	2	560	Close	Coca P	112	0
Coca	1	2	561	Close	Coca P	112	0
Coca	1	2	562	Close	Coca P	112	0
Coca	1	2	563	Close	Coca P	112	0
Coca	1	2	564	Close	Coca P	112	0
Coca	1	2	565	Close	Coca P	112	0
Coca	1	2	566	Close	Coca P	112	0
Coca	1	2	567	Close	Coca P	112	0
Coca	1	2	568	Close	Coca P	112	0
Coca	1	2	569	Close	Coca P	112	0
Coca	1	2	570	Close	Coca P	112	0
Coca	1	2	571	Close	Coca P	112	0
Coca	1	2	572	Close	Coca P	112	0
Coca	1	2	573	Close	Coca P	112	0
Coca	1	2	574	Close	Coca P	112	0
Coca	1	2	575	Close	Coca P	112	0
Coca	1	2	576	Close	Coca P	112	0
Coca	1	2	577	Close	Coca P	112	0
Coca	1	2	578	Close	Coca P	112	0
Coca	1	2	579	Close	Coca P	112	0
Coca	1	2	580	Close	Coca P	112	0
Coca	1	2	581	Close	Coca P	112	0
Coca	1	2	582	Close	Coca P	112	0
Coca	1	2	583	Close	Coca P	112	0
Coca	1	2	584	Close	Coca P	112	0
Coca	1	2	585	Close	Coca P	112	0
Coca	1	2	586	Close	Coca P	112	0
Coca	1	2	587	Close	Coca P	112	0
Coca	1	2	588	Close	Coca P	112	0
Coca	1	2	589	Close	Coca P	112	0
Coca	1	2	590	Close	Coca P	112	0
Coca	1	2	591	Close	Coca P	112	0
Coca	1	2	592	Close	Coca P	112	0
Coca	1	2	593	Close	Coca P	112	0
Coca	1	2	594	Close	Coca P	112	0
Coca	1	2	595	Close	Coca P	112	0
Coca	1	2	596	Close	Coca P	112	0
Coca	1	2	597	Close	Coca P	112	0
Coca	1	2	598	Close	Coca P	112	0
Coca	1	2	599	Close	Coca P	112	0
Coca	1	2	600	Close	Coca P	112	0
Coca	1	2	601	Close	Coca P	112	0
Coca	1	2	602	Close	Coca P	112	0
Coca	1	2	603	Close	Coca P	112	0
Coca	1	2	604	Close	Coca P	112	0
Coca	1	2	605	Close	Coca P	112	0
Coca	1	2	606	Close	Coca P	112	0
Coca	1	2	607	Close	Coca P	112	0
Coca	1	2	608	Close	Coca P	112	0
Coca	1	2	609	Close	Coca P	112	0
Coca	1	2	610	Close	Coca P	112	0
Coca	1	2	611	Close	Coca P	112	0
Coca	1	2	612	Close	Coca P	112	0
Coca	1	2	613	Close	Coca P	112	0
Coca	1	2	614	Close	Coca P	112	0
Coca	1	2	615	Close	Coca P	112	0
Coca	1	2	616	Close	Coca P	112	0
Coca	1	2	617	Close	Coca P	112	0
Coca	1	2	618	Close	Coca P	112	0
Coca	1	2	619	Close	Coca P	112	0
Coca	1	2	620	Close	Coca P	112	0
Coca	1	2	621	Close	Coca P	112	0
Coca	1	2	622	Close	Coca P	112	0
Coca	1	2	623	Close	Coca P	112	0
Coca	1	2	624	Close	Coca P	112	0
Coca	1	2	625	Close	Coca P	112	0
Coca	1	2	626	Close	Coca P	112	0
Coca	1	2	627	Close	Coca P	112	0
Coca	1	2	628	Close	Coca P	112	0
Coca	1	2	629	Close	Coca P	112	0
Coca	1	2	630	Close	Coca P	112	0
Coca	1	2	631	Close	Coca P	112	0
Coca	1	2	632	Close	Coca P	112	0
Coca	1	2	633	Close	Coca P	112	0
Coca	1	2	634	Close	Coca P	112	0
Coca	1	2	635	Close	Coca P	112	0
Coca	1	2	636	Close	Coca P	112	0
Coca	1	2	637	Close	Coca P	112	0
Coca	1	2	638	Close	Coca P	112	0
Coca	1	2	639	Close	Coca P	112	0
Coca	1	2	640	Close	Coca P	112	0
Coca	1	2	641	Close	Coca P	112	0
Coca	1	2	642	Close	Coca P	112	0
Coca	1	2	643	Close	Coca P	112	0
Coca	1	2	644	Close	Coca P	112	0
Coca	1	2	645	Close	Coca P	112	0
Coca	1	2	646	Close	Coca P	112	0
Coca	1	2	647	Close	Coca P	112	0
Coca	1	2	648	Close	Coca P	112	0
Coca	1	2	649	Close	Coca P	112	0
Coca	1	2	650	Close	Coca P	112	0
Coca	1	2	651	Close	Coca P	112	0
Coca	1	2	652	Close	Coca P	112	0
Coca	1	2	653	Close	Coca P	112	0
Coca	1	2	654	Close	Coca P	112	0
Coca	1	2	655	Close	Coca P	112	0
Coca	1	2	656	Close	Coca P	112	0
Coca	1	2	657	Close	Coca P	112	0
Coca	1	2	658	Close	Coca P	112	0
Coca	1	2	659	Close	Coca P	112	0
Coca	1	2	660	Close	Coca P	112	0
Coca	1	2	661	Close	Coca P	112	0
Coca	1	2	662	Close	Coca P	112	0
Coca	1	2	663	Close	Coca P	112	0
Coca	1	2	664	Close	Coca P	112	0
Coca	1	2	665	Close	Coca P	112	0
Coca	1	2	666	Close	Coca P	112	0
Coca	1	2	667	Close	Coca P	112	0
Coca	1	2	668	Close	Coca P	112	0
Coca	1	2	669	Close	Coca P	112	0
Coca	1	2	670	Close	Coca P	112	0
Coca	1	2	671	Close	Coca P	112	0
Coca	1	2	672	Close	Coca P	112	0
Coca	1	2	673	Close	Coca P	112	0
Coca	1	2	674	Close	Coca P	112	0
Coca	1	2	675	Close	Coca P	112	0
Coca	1	2	676	Close	Coca P	112	0
Coca	1	2	677	Close	Coca P	112	0
Coca	1	2	678	Close	Coca P	112	0
Coca	1	2	679	Close	Coca P	112	0
Coca	1	2	680	Close	Coca P	112	0
Coca	1	2	681	Close	Coca P	112	0
Coca	1	2	682	Close	Coca P	112	0
Coca	1	2	683	Close	Coca P	112	0
Coca	1	2	684	Close	Coca P	112	0
Coca	1	2	685	Close	Coca P	112	0
Coca	1	2	686	Close	Coca P	112	0
Coca	1	2	687	Close	Coca P	112	0
Coca	1	2	688	Close	Coca P	112	0
Coca	1	2	689	Close	Coca P	112	0
Coca	1	2	690	Close	Coca P	112	0
Coca	1	2	691	Close	Coca P	112	0
Coca	1	2	692	Close	Coca P	112	0
Coca	1	2	693	Close	Coca P	112	0
Coca	1	2	694	Close	Coca P	112	0
Coca	1	2	695	Close	Coca P	112	0
Coca	1	2	696	Close	Coca P	112	0
Coca	1	2	697	Close	Coca P	112	0
Coca	1	2	698	Close	Coca P	112	0
Coca	1	2	699	Close	Coca P	112	0
Coca	1	2	700	Close	Coca P	112	0
Coca	1	2	701	Close	Coca P	112	0
Coca	1	2	702	Close	Coca P	112	0
Coca	1	2	703	Close	Coca P	112	0
Coca	1	2	704	Close	Coca P	112	0
Coca	1	2	705	Close	Coca P	112	0
Coca	1	2	706	Close	Coca P	112	0
Coca	1	2	707	Close	Coca P	112	0
Coca	1	2	708	Close	Coca P	112	0
Coca	1	2	709	Close	Coca P	112	0
Coca	1	2	710	Close	Coca P	112	0
Coca	1	2	711	Close	Coca P	112	0
Coca	1	2	712	Close	Coca P	112	0
Coca	1	2	713	Close	Coca P	112	0
Coca	1	2	714	Close	Coca P	112	0
Coca	1	2	715	Close	Coca P	112	0
Coca	1	2	716	Close	Coca P	112	0
Coca	1	2	717	Close	Coca P	112	0
Coca	1	2	718	Close	Coca P	112	0
Coca	1	2	719	Close	Coca P	112	0
Coca	1	2	720	Close	Coca P	112	0
Coca	1	2	721	Close	Coca P	112	0
Coca	1	2	722	Close	Coca P	112	0
Coca	1	2	723	Close	Coca P	112	0
Coca	1	2	724	Close	Coca P	112	0
Coca	1	2	725	Close	Coca P	112	0
Coca	1	2	726	Close	Coca P	112	0
Coca	1	2	727	Close	Coca P	112	0
Coca	1	2	728	Close	Coca P	112	0
Coca	1	2	729	Close	Coca P	112	0
Coca	1	2	730	Close	Coca P	112	0
Coca	1	2	731	Close	Coca P	112	0
Coca	1	2	732	Close	Coca P	112	0
Coca	1	2	733	Close	Coca P	112	0
Coca	1	2	734	Close	Coca P	112	0
Coca	1	2	735	Close	Coca P	112	0
Coca	1	2	736	Close	Coca P	112	0
Coca	1	2	737	Close	Coca P	112	0
Coca	1	2	738	Close	Coca P	112	0
Coca	1	2	739	Close	Coca P	112	0
Coca	1	2	740	Close	Coca P	112	0
Coca	1	2	741	Close	Coca P	112	0
Coca	1	2	742	Close	Coca P	112	0
Coca	1	2	743	Close	Coca P	112	0
Coca	1	2	744	Close	Coca P	112	0
Coca	1	2	745	Close	Coca P	112	0
Coca	1	2	746	Close	Coca P	112	0
Coca	1	2	747	Close	Coca P	112	0
Coca	1	2	748	Close	Coca P	112	0
Coca	1	2	749	Close	Coca P	112	0
Coca	1	2	750	Close	Coca P	112	0
Coca	1	2	751	Close	Coca P	112	0
Coca	1	2	752	Close	Coca P	112	0
Coca	1	2	753	Close	Coca P	112	0
Coca	1	2	754	Close	Coca P	112	0
Coca	1	2	755	Close	Coca P	112	0
Coca	1	2	756	Close	Coca P	112	0
Coca	1	2	757	Close	Coca P	112	0
Coca	1	2	758	Close	Coca P	112	0
Coca	1	2	759	Close	Coca P	112	0
Coca	1	2	760	Close	Coca P	112	0
Coca	1	2	761	Close	Coca P	112	0
Coca	1	2	762	Close	Coca P	112	0
Coca	1	2	763	Close	Coca P	112	0
Coca	1	2	764	Close	Coca P	112	0
Coca	1	2	765	Close	Coca P	112	0
Coca	1	2	766	Close	Coca P	112	0
Coca	1	2	767	Close	Coca P	112	0
Coca	1	2	768	Close	Coca P	112	0
Coca	1	2	769	Close	Coca P	112	0
Coca	1	2	770	Close	Coca P	112	0
Coca	1	2	771	Close	Coca P	112	0
Coca	1	2	772	Close	Coca P	112	0
Coca	1	2	773	Close	Coca P	112	0
Coca	1	2	774	Close	Coca P	112	0
Coca	1	2	775	Close	Coca P	112	0
Coca	1	2	776	Close	Coca P	112	0
Coca	1	2	777	Close	Coca P	112	0
Coca	1	2	778	Close	Coca P	112	0
Coca	1	2	779	Close	Coca P	112	0
Coca	1	2	780	Close	Coca P	112	0
Coca	1	2	781	Close	Coca P	112	0
Coca	1	2	782	Close	Coca P	112	0
Coca	1	2	783	Close	Coca P	112	0
Coca	1	2	784	Close	Coca P	112	0
Coca	1	2	785	Close	Coca P	112	0
Coca	1	2	786	Close	Coca P	112	0
Coca	1	2	787	Close	Coca P	112	0
Coca	1	2	788	Close	Coca P	112	0
Coca	1	2	789	Close	Coca P	112	0
Coca	1	2	790	Close	Coca P	112	0
Coca	1	2	791	Close	Coca P	112	0
Coca	1	2	792	Close	Coca P	112	0
Coca	1	2	793	Close	Coca P	112	0
Coca	1	2	794	Close	Coca P	112	0
Coca	1	2	795	Close	Coca P	112	0
Coca	1	2	796	Close	Coca P	112	0
Coca	1	2	797	Close	Coca P	112	0
Coca	1	2	798	Close	Coca P	112	0
Coca	1	2	799	Close	Coca P	112	0
Coca	1	2	800	Close	Coca P	112	0
Coca	1	2	801	Close	Coca P	112	0
Coca	1	2	802	Close	Coca P	112	0
Coca	1	2	803	Close	Coca P	112	0
Coca	1	2	804	Close	Coca P	112	0
Coca	1	2	805	Close	Coca P	112	0
Coca	1	2	806	Close	Coca P	112	0
Coca	1	2	807	Close	Coca P	112	0
Coca	1	2	808	Close	Coca P	112	0
Coca	1	2	809	Close	Coca P	112	0
Coca	1	2	810	Close	Coca P	112	0
Coca	1	2	811	Close	Coca P	112	0
Coca	1	2	812	Close	Coca P	112	0
Coca	1	2	813	Close	Coca P	112	0
Coca	1	2	814	Close	Coca P	112	0
Coca	1	2	815	Close	Coca P	112	0
Coca	1	2	816	Close	Coca P	112	0
Coca	1	2	817	Close	Coca P	112	0
Coca	1	2	818	Close	Coca P	112	0
Coca	1	2	819	Close	Coca P	112	0
Coca	1	2	820	Close	Coca P	112	0
Coca	1	2	821	Close	Coca P	112	0
Coca	1	2	822	Close	Coca P	112	0
Coca	1	2	823	Close	Coca P	112	0
Coca	1	2	824	Close	Coca P	112	0
Coca	1	2	825	Close	Coca P	112	0
Coca	1	2	826	Close	Coca P	112	0
Coca	1	2	827	Close	Coca P	112	0
Coca	1	2	828	Close	Coca P	112	0
Coca	1	2	829	Close	Coca P	112	0
Coca	1	2	830	Close	Coca P	112	0
Coca	1	2	831	Close	Coca P	112	0
Coca	1	2	832	Close	Coca P	112	0
Coca	1	2	833	Close	Coca P	112	0
Coca	1	2	834	Close	Coca P	112	0
Coca	1	2	835	Close	Coca P	112	0
Coca	1	2	836	Close	Coca P	112	0
Coca	1	2	837	Close	Coca P	112	0
Coca	1	2	838	Close	Coca P	112	0
Coca	1	2	839	Close	Coca P	112	0
Coca	1	2	840	Close	Coca P	112	0
Coca	1	2	841	Close	Coca P	112	0
Coca	1	2	842	Close	Coca P	112	0
Coca	1	2	843	Close	Coca P	112	0
Coca	1	2	844	Close	Coca P	112	0
Coca	1	2	845	Close	Coca P	112	0
Coca	1	2	846	Close	Coca P	112	0
Coca	1	2	847	Close	Coca P	112	0
Coca	1	2	848	Close	Coca P	112	0
Coca	1	2	849	Close	Coca P	112	0
Coca	1	2	850	Close	Coca P	112	0
Coca	1	2	851	Close	Coca P	112	0
Coca	1	2	852	Close	Coca P	112	0
Coca	1	2	853	Close	Coca P	112	0
Coca	1	2	854	Close	Coca P	112	0
Coca	1	2	855	Close	Coca P	112	0
Coca	1	2	856	Close	Coca P	112	0
Coca	1	2	857	Close	Coca P	112	0
Coca	1	2	858	Close	Coca P	112	0
Coca	1	2	859	Close	Coca P	112	0
Coca	1	2	860	Close	Coca P	112	0
Coca	1	2	861	Close	Coca P	112	0
Coca	1	2	862	Close	Coca P	112	0
Coca	1	2	863	Close	Coca P	112	0
Coca	1	2	864	Close	Coca P	112	0
Coca	1	2	865	Close	Coca P	112	0
Coca	1	2	866	Close	Coca P	112	0
Coca	1	2	867	Close	Coca P	112	0
Coca	1	2	868	Close	Coca P	112	0
Coca	1	2	869	Close	Coca P	112	0
Coca	1	2	870	Close	Coca P	112	0
Coca	1	2	871	Close	Coca P	112	0
Coca	1	2	872	Close	Coca P	112	0
Coca	1	2	873	Close	Coca P	112	0
Coca	1	2	874	Close	Coca P	112	0
Coca	1	2	875	Close	Coca P	112	0
Coca	1	2	876	Close	Coca P	112	0
Coca	1	2	877	Close	Coca P	112	0
Coca	1	2	878	Close	Coca P	112	0
Coca	1	2	879	Close	Coca P	112	0
Coca	1	2	880	Close	Coca P	112	0
Coca	1	2	881	Close	Coca P	112	0
Coca	1	2	882	Close	Coca P	112	0
Coca	1	2	883	Close	Coca P	112	0
Coca	1	2	884	Close	Coca P	112	0
Coca	1	2	885	Close	Coca P	112	0
Coca	1	2	886	Close	Coca P	112	0
Coca	1	2	887	Close	Coca P	112	0
Coca	1	2	888	Close	Coca P	112	0
Coca	1	2	889	Close	Coca P	112	0
Coca	1	2	890	Close	Coca P	112	0
Coca	1	2	891	Close	Coca P	112	0
Coca	1	2	892	Close	Coca P	112	0
Coca	1	2	893	Close	Coca P	112	0
Coca	1	2	894	Close	Coca P	112	0
Coca	1	2	895	Close	Coca P	112	0
Coca	1	2	896	Close	Coca P	112	0
Coca	1	2	897	Close	Coca P	112	0
Coca	1	2	898	Close	Coca P	112	0
Coca	1	2	899	Close	Coca P	112	0
Coca	1	2	900	Close	Coca P	112	0
Coca	1	2	901	Close	Coca P	112	0
Coca	1	2	902	Close	Coca P	112	0
Coca	1	2	903	Close	Coca P	112	0
Coca	1	2	904	Close	Coca P	112	0
Coca	1	2	905	Close	Coca P	112	0
Coca	1	2	906	Close	Coca P	112	0
Coca	1	2	907	Close	Coca P	112	0
Coca	1	2	908	Close	Coca P	112	0
Coca	1	2	909	Close	Coca P	112	0
Coca	1	2	910	Close	Coca P	112	0
Coca	1	2	911	Close	Coca P	112	0
Coca	1	2	912	Close	Coca P	112	0
Coca	1	2	913	Close	Coca P	112	0
Coca	1	2	914	Close	Coca P	112	0
Coca	1	2	915	Close	Coca P	112	0
Coca	1	2	916	Close	Coca P	112	0
Coca	1	2	917	Close	Coca P	112	0
Coca	1	2	918	Close	Coca P	112	0
Coca	1	2	919	Close	Coca P	112	0
Coca	1	2	920	Close	Coca P	112	0
Coca	1	2	921	Close	Coca P	112	0
Coca	1	2	922	Close	Coca P	112	0
Coca	1	2	923	Close	Coca P	112	0
Coca	1	2	924	Close	Coca P	112	0
Coca	1	2	925	Close	Coca P	112	0
Coca	1	2	926	Close	Coca P	112	0
Coca	1	2	927	Close	Coca P	112	0
Coca	1	2	928	Close	Coca P	112	0
Coca	1	2	929	Close	Coca P	112	0
Coca	1	2	930	Close	Coca P	112	0
Coca	1	2	931	Close	Coca P	112	0
Coca	1	2	932	Close	Coca P	112	0
Coca	1	2	933	Close	Coca P	112	0
Coca	1	2	934	Close	Coca P	112	0
Coca	1	2	935	Close	Coca P	112	0
Coca	1	2	936	Close	Coca P	112	0
Coca	1	2	937	Close	Coca P	112	0
Coca	1	2	938	Close	Coca P	112	0
Coca	1	2	939	Close	Coca P	112	0
Coca	1	2	940	Close	Coca P	112	0
Coca	1	2	941	Close	Coca P	112	0
Coca	1	2	942	Close	Coca P	112	0
Coca	1	2	943	Close	Coca P	112	0
Coca	1	2	944	Close	Coca P	112	0
Coca	1	2	945	Close	Coca P	112	0
Coca	1	2	946	Close	Coca P	112	0
Coca	1	2	947	Close	Coca P	112	0
Coca	1	2	948	Close	Coca P	112	0
Coca	1	2	949	Close	Coca P	112	0
Coca	1	2	950	Close	Coca P	112	0
Coca	1	2	951	Close	Coca P	112	0
Coca	1	2	952	Close	Coca P	112	0
Coca	1	2	953	Close	Coca P	112	0
Coca	1	2	954	Close	Coca P	112	0
Coca	1	2	955	Close	Coca P	112	0
Coca	1	2	956	Close	Coca P	112	0
Coca	1	2	957	Close	Coca P	112	0
Coca	1	2	958	Close	Coca P	112	0
Coca	1	2	959	Close	Coca P	112	0
Coca	1	2	960	Close	Coca P	112	0
Coca	1	2	961	Close	Coca P	112	0
Coca	1	2	962	Close	Coca P	112	0
Coca	1	2	963	Close	Coca P	112	0
Coca	1	2	964	Close	Coca P	112	0
Coca	1	2	965	Close	Coca P	112	0
Coca	1	2	966	Close	Coca P	112	0
Coca	1	2	967	Close	Coca P	112	0
Coca	1	2	968	Close	Coca P	112	0
Coca	1	2	969	Close	Coca P	112	0
Coca	1	2	970	Close	Coca P	112	0
Coca	1	2	971	Close	Coca P	112	0
Coca	1	2	972	Close	Coca P	112	0
Coca	1	2	973	Close	Coca P	112	0
Coca	1	2	974	Close	Coca P	112	0
Coca	1	2	975	Close	Coca P	112	0
Coca	1	2	976	Close	Coca P	112	0
Coca	1	2	977	Close	Coca P	112	0
Coca	1	2	978	Close	Coca P	112	0
Coca	1	2	979	Close	Coca P	112	0
Coca	1	2	980	Close	Coca P	112	0
Coca	1	2	981	Close	Coca P	112	0
Coca	1	2	982	Close	Coca P	112	0
Coca	1	2	983	Close	Coca P	112	0
Coca	1	2	984	Close	Coca P	112	0
Coca	1	2	985	Close	Coca P	112	0
Coca	1	2	986	Close	Coca P	112	0
Coca	1	2	987	Close	Coca P	112	0
Coca	1	2	988	Close	Coca P	112	0
Coca	1	2	989	Close	Coca P	112	0
Coca	1	2	990	Close	Coca P	112	0
Coca	1	2	991	Close	Coca P	112	0
Coca	1	2	992	Close	Coca P	112	0
Coca	1	2	993	Close	Coca P	112	0
Coca	1	2	994	Close	Coca P	112	0
Coca	1	2	995	Close	Coca P	112	0
Coca	1	2	996	Close	Coca P	112	0
Coca	1	2	997	Close	Coca P	112	0
Coca	1	2	998	Close	Coca P	112	0
Coca	1	2	999	Close	Coca P	112	0
Coca	1	2	1000	Close	Coca P	112	0
Coca	1	3	1001	Close	Calderona P	60	1
Coca	1	3	1002	Close	Calderona P	92	1
Coca	1	3	1003	Close	Calderona P	112	0
Coca	1	3	1004	Close	Calderona P	112	0
Coca	1	3	1005	Close	Calderona P	112	0
Coca	1	3	1006	Close	Calderona P	112	0
Coca	1	3	1007	Close	Calderona P	112	0
Coca	1	3	1008	Close	Calderona P	112	0
Coca	1	3	1009	Close	Calderona P	112	0
Coca	1	3	1010	Close	Calderona P	112	0
Coca	1	3	1011	Close	Calderona P	112	0
Coca	1	3	1012	Close	Calderona P	112	0
Coca	1	3	1013	Close	Calderona P	112	0
Coca	1	3	1014	Close	Calderona P	112	0
Coca	1	3	1015	Close	Calderona P	112	0
Coca	1	3	1016	Close	Calderona P	112	0
Coca	1	3	1017	Close	Calderona P	112	0
Coca	1	3	1018	Close	Calderona P	112	0
Coca	1	3	1019	Close	Calderona P	112	0
Coca	1	3	1020	Close	Calderona P	112	0
Coca	1	3	1021	Close	Calderona P	112	0
Coca	1	3	1022	Close	Calderona P	112	0
Coca	1	3	1023	Close	Calderona P	112	0
Coca	1	3	1024	Close	Calderona P	112	0
Coca	1	3	1025	Close	Calderona P	112	0
Coca	1	3	1026	Close	Calderona P	112	0
Coca	1	3	1027	Close	Calderona P	112	0
Coca	1	3	1028	Close	Calderona P	112	0
Coca	1	3	1029	Close	Calderona P	112	0
Coca	1	3	1030	Close	Calderona P	112	0
Coca	1	3	1031	Close	Calderona P	112	0
Coca	1	3	1032	Close	Calderona P	112	0
Coca	1	3	1033	Close	Calderona P	112	0
Coca	1	3	1034	Close	Calderona P	112	0
Coca	1	3	1035	Close	Calderona P	112	0
Coca	1	3	1036	Close	Calderona P	112	0
Coca	1	3	1037	Close	Calderona P	112	0
Coca	1	3	1038	Close	Calderona P	112	0
Coca	1	3	1039	Close	Calderona P	112	0
Coca	1	3	1040	Close	Calderona P	112	0
Coca	1	3	1041	Close	Calderona P	112	0
Coca	1	3	1042	Close	Calderona P	112	0
Coca	1	3	1043	Close	Calderona P	112	0
Coca	1	3	1044	Close	Calderona P	112	0
Coca	1	3	1045	Close	Calderona P	112	0
Coca	1	3	1046	Close	Calderona P	112	0
Coca	1	3	1047	Close	Calderona P	112	0
Coca	1	3	1048	Close	Calderona P	112	0
Coca	1	3	1049	Close	Calderona P	112	0
Coca	1	3	1050	Close	Calderona P	112	0
Coca	1	3	1051	Close	Calderona P	112	0
Coca	1	3	1052	Close	Calderona P	112	0
Coca	1	3	1053	Close	Calderona P	112	0
Coca	1	3	1054	Close	Calderona P	112	0
Coca	1	3	1055	Close	Calderona P	112	0
Coca	1	3	1056	Close	Calderona P	112	0
Coca	1	3	1057	Close	Calderona P	112	0
Coca	1	3	1058	Close	Calderona P	112	0
Coca	1	3	1059	Close	Calderona P	112	0
Coca	1	3	1060	Close	Calderona P	112	0
Coca	1	3	1061	Close	Calderona P	112	0
Coca	1	3	1062	Close	Calderona P	112	0
Coca	1	3	1063	Close	Calderona P	112	0
Coca	1	3	1064	Close	Calderona P	112	0
Coca	1	3	1065	Close	Calderona P	112	0
Coca	1	3	1066	Close	Calderona P	112	0
Coca	1	3	1067	Close	Calderona P	112	0
Coca	1	3	1068	Close	Calderona P	112	0
Coca	1	3	1069	Close	Calderona P	112	0
Coca	1	3	1070	Close	Calderona P	112	0
Coca	1	3	1071	Close	Calderona P	112	0
Coca	1	3	1072	Close	Calderona P	112	0
Coca	1	3	1073	Close	Calderona P	112	0
Coca	1	3	1074	Close	Calderona P	112	0
Coca	1	3	1075	Close	Calderona P	112	0
Coca	1	3	1076	Close	Calderona P	112	0
Coca	1	3	1077	Close	Calderona P	112	0
Coca	1	3	1078	Close	Calderona P	112	0
Coca	1	3	1079	Close	Calderona P	112	0
Coca	1	3	1080	Close	Calderona P	112	0
Coca	1	3	1081	Close	Calderona P	112	0
Coca	1	3	1082	Close	Calderona P	112	0
Coca	1	3	1083	Close	Calderona P	112	0
Coca	1	3	1084	Close	Calderona P	112	0
Coca	1	3	1085	Close	Calderona P	112	0
Coca	1	3	1086	Close	Calderona P	112	0
Coca	1	3	1087	Close	Calderona P	112	0
Coca	1	3	1088	Close	Calderona P	112	0
Coca	1	3	1089	Close	Calderona P	112	0
Coca	1	3	1090	Close	Calderona P	112	0
Coca	1	3	1091	Close	Calderona P	112	0
Coca	1	3	1092	Close	Calderona P	112	0
Coca	1	3	1093	Close	Calderona P	112	0
Coca	1	3	1094	Close	Calderona P	112	0
Coca	1	3	1095	Close	Calderona P	112	0
Coca	1	3	1096	Close	Calderona P	112	0
Coca	1	3	1097	Close	Calderona P	112	0
Coca	1	3	1098	Close	Calderona P	112	0
Coca	1	3	1099	Close	Calderona P	112	0
Coca	1	3	1100	Close	Calderona P	112	0
Coca	1	3	1101	Close	Calderona P	112	0
Coca	1	3	1102	Close	Calderona P	112	0
Coca	1	3	1103	Close	Calderona P	112	0
Coca	1	3	1104	Close	Calderona P	112	0
Coca	1	3	1105	Close	Calderona P	112	0
Coca	1	3	1106	Close	Calderona P	112	0
Coca	1	3	1107	Close	Calderona P	112	0
Coca	1	3	1108	Close	Calderona P	112	0
Coca	1	3	1109	Close	Calderona P	112	0
Coca	1	3	1110	Close	Calderona P	112	0
Coca	1	3	1111	Close	Calderona P	112	0
Coca	1	3	1112	Close	Calderona P	112	0
Coca	1	3	1113	Close	Calderona P	112	0
Coca	1	3	1114	Close	Calderona P	112	0
Coca	1	3	1115	Close	Calderona P	112	0
Coca	1	3	1116	Close	Calderona P	112	0
Coca	1	3	1117	Close	Calderona P	112	0
Coca	1	3	1118	Close	Calderona P	112	0
Coca	1	3	1119	Close	Calderona P	112	0
Coca	1	3	1120	Close	Calderona P	112	0
Coca	1	3	1121	Close	Calderona P	112	0
Coca	1	3	1122	Close	Calderona P	112	0
Coca	1	3	1123	Close	Calderona P	112	0
Coca	1	3	1124	Close	Calderona P	112	0
Coca	1	3	1125	Close	Calderona P	112	0
Coca	1	3	1126	Close	Calderona P	112	0
Coca	1	3	1127	Close	Calderona P	112	0
Coca	1	3	1128	Close	Calderona P	112	0
Coca	1	3	1129	Close	Calderona P	112	0
Coca	1	3	1130	Close	Calderona P	112	0
Coca	1	3	1131	Close	Calderona P	112	0
Coca	1	3	1132	Close	Calderona P	112	0
Coca	1	3	1133	Close	Calderona P	112	0
Coca	1	3	1134	Close	Calderona P	112	0
Coca	1	3	1135	Close	Calderona P	112	0
Coca	1	3	1136	Close	Calderona P	112	0
Coca	1	3	1137	Close	Calderona P	112	0
Coca	1	3	1138	Close	Calderona P	112	0
Coca	1	3	1139	Close	Calderona P	112	0
Coca	1	3	1140	Close	Calderona P	112	0
Coca	1	3	1141	Close	Calderona P	112	0
Coca	1	3	1142	Close	Calderona P	112	0
Coca	1	3	1143	Close	Calderona P	112	0
Coca	1	3	1144	Close	Calderona P	112	0
Coca	1	3	1145	Close	Calderona P	112	0
Coca	1	3	1146	Close	Calderona P	112	0
Coca	1	3	1147	Close	Calderona P	112	0
Coca	1	3	1148	Close	Calderona P	112	0
Coca	1	3	1149	Close	Calderona P	112	0
Coca	1	3	1150	Close	Calderona P	112	0
Coca	1	3	1151	Close	Calderona P	112	0
Coca	1	3	1152	Close	Calderona P	112	0
Coca	1	3	1153	Close	Calderona P	112	0
Coca	1	3	1154	Close	Calderona P	112	0
Coca	1	3	1155	Close	Calderona P	112	0
Coca	1	3	1156	Close	Calderona P	112	0
Coca	1	3	1157	Close	Calderona P	112	0
Coca	1	3	1158	Close	Calderona P	112	0
Coca	1	3	1159	Close	Calderona P	112	0
Coca	1	3	1160	Close	Calderona P	112	0
Coca	1	3	1161	Close	Calderona P	112	0
Coca	1	3	1162	Close	Calderona P	112	0
Coca	1	3	1163	Close	Calderona P	112	0
Coca	1	3	1164	Close	Calderona P	112	0
Coca	1	3	1165	Close	Calderona P	112	0
Coca	1	3	1166	Close	Calderona P	112	0
Coca	1	3	1167	Close	Calderona P	112	0
Coca	1	3	1168	Close	Calderona P	112	0
Coca	1	3	1169	Close	Calderona P	112	0
Coca	1	3	1170	Close	Calderona P	112	0
Coca	1	3	1171	Close	Calderona P	112	0
Coca	1	3	1172	Close	Calderona P	112	0
Coca	1	3	1173	Close	Calderona P	112	0
Coca	1	3	1174	Close	Calderona P	112	0
Coca	1	3	1175	Close	Calderona P	112	0
Coca	1	3	1176	Close	Calderona P	112	0
Coca	1	3	1177	Close	Calderona P	112	0
Coca	1	3	1178	Close	Calderona P	112	0
Coca	1	3	1179	Close	Calderona P	112	0
Coca	1	3	1180	Close	Calderona P	112	0
Coca	1	3	1181	Close	Calderona P	112	0
Coca	1	3	1182	Close	Calderona P	112	0
Coca	1	3	1183	Close	Calderona P	112	0
Coca	1	3	1184	Close	Calderona P	112	0
Coca	1	3	1185	Close	Calderona P	112	0
Coca	1	3	1186	Close	Calderona P	112	0
Coca	1	3	1187	Close	Calderona P	112	0
Coca	1	3	1188	Close	Calderona P	112	0
Coca	1	3	1189	Close	Calderona P	112	0
Coca	1	3	1190	Close	Calderona P	112	0
Coca	1	3	1191	Close	Calderona P	112	0
Coca	1	3	1192	Close	Calderona P	112	0
Coca	1	3	1193	Close	Calderona P	112	0
Coca	1	3	1194	Close	Calderona P	112	0
Coca	1	3	1195	Close	Calderona P	112	0
Coca	1	3	1196	Close	Calderona P	112	0
Coca	1	3	1197	Close	Calderona P	112	0
Coca	1	3	1198	Close	Calderona P	112	0
Coca	1	3	1199	Close	Calderona P	112	0
Coca	1	3	1200	Close	Calderona P	112	0
Coca	1	3	1201	Close	Calderona P	112	0
Coca	1	3	1202	Close	Calderona P	112	0
Coca	1	3	1203	Close	Calderona P	112	0
Coca	1	3	1204	Close	Calderona P	112	0
Coca	1	3	1205	Close	Calderona P	112	0
Coca	1	3	1206	Close	Calderona P	112	0
Coca	1	3	1207	Close	Calderona P	112	0
Coca	1	3	1208	Close	Calderona P	112	0
Coca	1	3	1209	Close	Calderona P	112	0
Coca	1	3	1210	Close	Calderona P	112	0
Coca	1	3	1211	Close	Calderona P	112	0
Coca	1	3	1212	Close	Calderona P	112	0
Coca	1	3	1213	Close	Calderona P	112	0
Coca	1	3	1214	Close	Calderona P	112	0
Coca	1	3	1215	Close	Calderona P	112	0
Coca	1	3	1216	Close	Calderona P	112	0
Coca	1	3	1217	Close	Calderona P	112	0
Coca	1	3	1218	Close	Calderona P	112	0
Coca	1	3	1219	Close	Calderona P	112	0
Coca	1	3	1220	Close	Calderona P	112	0
Coca	1	3	1221	Close	Calderona P	112	0
Coca	1	3	1222	Close	Calderona P	112	0
Coca	1	3	1223	Close	Calderona P	112	0
Coca	1	3	1224	Close	Calderona P	112	0
Coca	1	3	1225	Close	Calderona P	112	0
Coca	1	3	1226	Close	Calderona P	112	0
Coca	1	3	1227	Close	Calderona P	112	0
Coca	1	3	1228	Close	Calderona P	112	0
Coca	1	3	1229	Close	Calderona P	112	0
Coca	1	3	1230	Close	Calderona P	112	0
Coca	1	3	1231	Close	Calderona P	112	0
Coca	1	3	1232	Close	Calderona P	112	0
Coca	1	3	1233	Close	Calderona P	112	0
Coca	1	3	1234	Close	Calderona P	112	0
Coca	1	3	1235	Close	Calderona P	112	0
Coca	1	3	1236	Close	Calderona P	112	0
Coca	1	3	1237	Close	Calderona P	112	0
Coca	1	3	1238	Close	Calderona P	112	0
Coca	1	3	1239	Close	Calderona P	112	0
Coca	1	3	1240	Close	Calderona P	112	0
Coca	1	3	1241	Close	Calderona P	112	0
Coca	1	3	1242	Close	Calderona P	112	0
Coca	1	3	1243	Close	Calderona P	112	0
Coca	1	3	1244	Close	Calderona P	112	0
Coca	1	3	1245	Close	Calderona P	112	0
Coca	1	3	1246	Close	Calderona P	112	0
Coca	1	3	1247	Close	Calderona P	112	0
Coca	1	3	1248	Close	Calderona P	112	0
Coca	1	3	1249	Close	Calderona P	112	0
Coca	1	3	1250	Close	Calderona P	112	0
Coca	1	3	1251	Close	Calderona P	112	0
Coca	1	3	1252	Close	Calderona P	112	0
Coca	1	3	1253	Close	Calderona P	112	0
Coca	1	3	1254	Close	Calderona P	112	0
Coca	1	3	1255	Close	Calderona P	112	0
Coca	1	3	1256	Close	Calderona P	112	0
Coca	1	3	1257	Close	Calderona P	112	0
Coca	1	3	1258	Close	Calderona P	112	0
Coca	1	3	1259	Close	Calderona P	112	0
Coca	1	3	1260	Close	Calderona P	112	0
Coca	1	3	1261	Close	Calderona P	112	0
Coca	1	3	1262	Close	Calderona P	112	0
Coca	1	3	1263	Close	Calderona P	112	0
Coca	1	3	1264	Close	Calderona P	112	0
Coca	1	3	1265	Close	Calderona P	112	0
Coca	1	3	1266	Close	Calderona P	112	0
Coca	1	3	1267	Close	Calderona P	112	0
Coca	1	3	1268	Close	Calderona P	112	0
Coca	1	3	1269	Close	Calderona P	112	0
Coca	1	3	1270	Close	Calderona P	112	0
Coca	1	3	1271	Close	Calderona P	112	0
Coca	1	3	1272	Close	Calderona P	112	0
Coca	1	3	1273	Close	Calderona P	112	0
Coca	1	3	1274	Close	Calderona P	112	0
Coca	1	3	1275	Close	Calderona P	112	0
Coca	1	3	1276	Close	Calderona P	112	0
Coca	1	3	1277	Close	Calderona P	112	0
Coca	1	3	1278	Close	Calderona P	112	0
Coca	1	3	1279	Close	Calderona P	112	0
Coca	1	3	1280	Close	Calderona P	112	0
Coca	1	3	1281	Close	Calderona P	112	0
Coca	1	3	1282	Close	Calderona P	112	0
Coca	1	3	1283	Close	Calderona P	112	0
Coca	1	3	1284	Close	Calderona P	112	0
Coca	1	3	1285	Close	Calderona P	112	0
Coca	1	3	1286	Close	Calderona P	112	0
Coca	1	3	1287	Close	Calderona P	112	0
Coca	1	3	1288	Close	Calderona P	112	0
Coca	1	3	1289	Close	Calderona P	112	0
Coca	1	3	1290	Close	Calderona P	112	0
Coca	1	3	1291	Close	Calderona P	112	0
Coca	1	3	1292	Close	Calderona P	112	0
Coca	1	3	1293	Close	Calderona P	112	0
Coca	1	3	1294	Close	Calderona P	112	0
Coca	1	3	1295	Close	Calderona P	112	0
Coca	1	3	1296	Close	Calderona P	112	0
Coca	1	3	1297	Close	Calderona P	112	0
Coca	1	3	1298	Close	Calderona P	112	0
Coca	1	3	1299	Close	Calderona P	112	0
Coca	1	3	1300	Close	Calderona P	112	0
Coca	1	3	1301	Close	Calderona P	112	0
Coca	1	3	1302	Close	Calderona P	112	0
Coca	1	3	1303	Close	Calderona P	112	0
Coca	1	3	1304	Close	Calderona P	112	0
Coca	1	3	1305	Close	Calderona P	112	0
Coca	1	3	1306	Close	Calderona P	112	0
Coca	1	3	1307	Close	Calderona P	112	0
Coca	1	3	1308	Close	Calderona P	112	0
Coca	1	3	1309	Close	Calderona P	112	0
Coca	1	3	1310	Close	Calderona P	112	0
Coca	1	3	1311	Close	Calderona P	112	0
Coca	1	3	1312	Close	Calderona P	112	0
Coca	1	3	1313	Close	Calderona P	112	0
Coca	1	3	1314	Close	Calderona P	112	0
Coca	1	3	1315	Close	Calderona P	112	0
Coca	1	3	1316	Close	Calderona P	112	0
Coca	1	3	1317	Close	Calderona P	112	0
Coca	1	3	1318	Close	Calderona P	112	0
Coca	1	3	1319	Close	Calderona P	112	0
Coca	1	3	1320	Close	Calderona P	112	0
Coca	1	3	1321	Close	Calderona P	112	0
Coca	1	3	1322	Close	Calderona P	112	0
Coca	1	3	1323	Close	Calderona P	112	0
Coca	1	3	1324	Close	Calderona P	112	0
Coca	1	3	1325	Close	Calderona P	112	0
Coca	1	3	1326	Close	Calderona P	112	0
Coca	1	3	1327	Close	Calderona P	112	0
Coca	1	3	1328	Close	Calderona P	112	0
Coca	1	3	1329	Close	Calderona P	112	0
Coca	1	3	1330	Close	Calderona P	112	0
Coca	1	3	1331	Close	Calderona P	112	0
Coca	1	3	1332	Close	Calderona P	112	0
Coca	1	3	1333	Close	Calderona P	112	0
Coca	1	3	1334	Close	Calderona P	112	0
Coca	1	3	1335	Close	Calderona P	112	0
Coca	1	3	1336	Close	Calderona P	112	0
Coca	1	3	1337	Close	Calderona P	112	0
Coca	1	3	1338	Close	Calderona P	112	0
Coca	1	3	1339	Close	Calderona P	112	0
Coca	1	3	1340	Close	Calderona P	112	0
Coca	1	3	1341	Close	Calderona P	112	0
Coca	1	3	1342	Close	Calderona P	112	0
Coca	1	3	1343	Close	Calderona P	112	0
Coca	1	3	1344	Close	Calderona P	112	0
Coca	1	3	1345	Close	Calderona P	112	0
Coca	1	3	1346	Close	Calderona P	112	0
Coca	1	3	1347	Close	Calderona P	112	0
Coca	1	3	1348	Close	Calderona P	112	0
Coca	1	3	1349	Close	Calderona P	112	0
Coca	1	3	1350	Close	Calderona P	112	0
Coca	1	3	1351	Close	Calderona P	112	0
Coca	1	3	1352	Close	Calderona P	112	0
Coca	1	3	1353	Close	Calderona P	112	0
Coca	1	3	1354	Close	Calderona P	112	0
Coca	1	3	1355	Close	Calderona P	112	0
Coca	1	3	1356	Close	Calderona P	112	0
Coca	1	3	1357	Close	Calderona P	112	0
Coca	1	3	1358	Close	Calderona P	112	0
Coca	1	3	1359	Close	Calderona P	112	0
Coca	1	3	1360	Close	Calderona P	112	0
Coca	1	3	1361	Close	Calderona P	112	0
Coca	1	3	1362	Close	Calderona P	112	0
Coca	1	3	1363	Close	Calderona P	112	0
Coca	1	3	1364	Close	Calderona P	112	0
Coca	1	3	1365	Close	Calderona P	112	0
Coca	1	3	1366	Close	Calderona P	112	0
Coca	1	3	1367	Close	Calderona P	112	0
Coca	1	3	1368	Close	Calderona P	112	0
Coca	1	3	1369	Close	Calderona P	112	0
Coca	1	3	1370	Close	Calderona P	112	0
Coca	1	3	1371	Close	Calderona P	112	0
Coca	1	3	1372	Close	Calderona P	112	0
Coca	1	3	1373	Close	Calderona P	112	0
Coca	1	3	1374	Close	Calderona P	112	0
Coca	1	3	1375	Close	Calderona P	112	0
Coca	1	3	1376	Close	Calderona P	112	0
Coca	1	3	1377	Close	Calderona P	112	0
Coca	1	3	1378	Close	Calderona P	112	0
Coca	1	3	1379	Close	Calderona P	112	0
Coca	1	3	1380	Close	Calderona P	112	0
Coca	1	3	1381	Close	Calderona P	112	0
Coca	1	3	1382	Close	Calderona P	112	0
Coca	1	3	1383	Close	Calderona P	112	0
Coca	1	3	1384	Close	Calderona P	112	0
Coca	1	3	1385	Close	Calderona P	112	0
Coca	1	3	1386	Close	Calderona P	112	0
Coca	1	3	1387	Close	Calderona P	112	0
Coca	1	3	1388	Close	Calderona P	112	0
Coca	1	3	1389	Close	Calderona P	112	0
Coca	1	3	1390	Close	Calderona P	112	0
Coca	1	3	1391	Close	Calderona P	112	0
Coca	1	3	1392	Close	Calderona P	112	0
Coca	1	3	1393	Close	Calderona P	112	0
Coca	1	3	1394	Close	Calderona P	112	0
Coca	1	3	1395	Close	Calderona P	112	0
Coca	1	3	1396	Close	Calderona P	112	0
Coca	1	3	1397	Close	Calderona P	112	0
Coca	1	3	1398	Close	Calderona P	112	0
Coca	1	3	1399	Close	Calderona P	112	0
Coca	1	3	1400	Close	Calderona P	112	0
Coca	1	3	1401	Close	Calderona P	112	0
Coca	1	3	1402	Close	Calderona P	112	0
Coca	1	3	1403	Close	Calderona P	112	0
Coca	1	3	1404	Close	Calderona P	112	0
Coca	1	3	1405	Close	Calderona P	112	0
Coca	1	3	1406	Close	Calderona P	112	0
Coca	1	3	1407	Close	Calderona P	112	0
Coca	1	3	1408	Close	Calderona P	112	0
Coca	1	3	1409	Close	Calderona P	112	0
Coca	1	3	1410	Close	Calderona P	112	0
Coca	1	3	1411	Close	Calderona P	112	0
Coca	1	3	1412	Close	Calderona P	112	0
Coca	1	3	1413	Close	Calderona P	112	0
Coca	1	3	1414	Close	Calderona P	112	0
Coca	1	3	1415	Close	Calderona P	112	0
Coca	1	3	1416	Close	Calderona P	112	0
Coca	1	3	1417	Close	Calderona P	112	0
Coca	1	3	1418	Close	Calderona P	112	0
Coca	1	3	1419	Close	Calderona P	112	0
Coca	1	3	1420	Close	Calderona P	112	0
Coca	1	3	1421	Close	Calderona P	112	0
Coca	1	3	1422	Close	Calderona P	112	0
Coca	1	3	1423	Close	Calderona P	112	0
Coca	1	3	1424	Close	Calderona P	112	0
Coca	1	3	1425	Close	Calderona P	112	0
Coca	1	3	1426	Close	Calderona P	112	0
Coca	1	3	1427	Close	Calderona P	112	0
Coca	1	3	1428	Close	Calderona P	112	0
Coca	1	3	1429	Close	Calderona P	112	0
Coca	1	3	1430	Close	Calderona P	112	0
Coca	1	3	1431	Close	Calderona P	112	0
Coca	1	3	1432	Close	Calderona P	112	0
Coca	1	3	1433	Close	Calderona P	112	0
Coca	1	3	1434	Close	Calderona P	112	0
Coca	1	3	1435	Close	Calderona P	112	0
Coca	1	3	1436	Close	Calderona P	112	0
Coca	1	3	1437	Close	Calderona P	112	0
Coca	1	3	1438	Close	Calderona P	112	0
Coca	1	3	1439	Close	Calderona P	112	0
Coca	1	3	1440	Close	Calderona P	112	0
Coca	1	3	1441	Close	Calderona P	112	0
Coca	1	3	1442	Close	Calderona P	112	0
Coca	1	3	1443	Close	Calderona P	112	0
Coca	1	3	1444	Close	Calderona P	112	0
Coca	1	3	1445	Close	Calderona P	112	0
Coca	1	3	1446	Close	Calderona P	112	0
Coca	1	3	1447	Close	Calderona P	112	0
Coca	1	3	1448	Close	Calderona P	112	0
Coca	1	3	1449	Close	Calderona P	112	0
Coca	1	3	1450	Close	Calderona P	112	0
Coca	1	3	1451	Close	Calderona P	112	0
Coca	1	3	1452	Close	Calderona P	112	0
Coca	1	3	1453	Close	Calderona P	112	0
Coca	1	3	1454	Close	Calderona P	112	0
Coca	1	3	1455	Close	Calderona P	112	0
Coca	1	3	1456	Close	Calderona P	112	0
Coca	1	3	1457	Close	Calderona P	112	0
Coca	1	3	1458	Close	Calderona P	112	0
Coca	1	3	1459	Close	Calderona P	112	0
Coca	1	3	1460	Close	Calderona P	112	0
Coca	1	3	1461	Close	Calderona P	112	0
Coca	1	3	1462	Close	Calderona P	112	0
Coca	1	3	1463	Close	Calderona P	112	0
Coca	1	3	1464	Close	Calderona P	112	0
Coca	1	3	1465	Close	Calderona P	112	0
Coca	1	3	1466	Close	Calderona P	112	0
Coca	1	3	1467	Close	Calderona P	112	0
Coca	1	3	1468	Close	Calderona P	112	0
Coca	1	3	1469	Close	Calderona P	112	0
Coca	1	3	1470	Close	Calderona P	112	0
Coca	1	3	1471	Close	Calderona P	112	0
Coca	1	3	1472	Close	Calderona P	112	0
Coca	1	3	1473	Close	Calderona P	112	0
Coca	1	3	1474	Close	Calderona P	112	0
Coca	1	3	1475	Close	Calderona P	112	0
Coca	1	3	1476	Close	Calderona P	112	0
Coca	1	3	1477	Close	Calderona P	112	0
Coca	1	3	1478	Close	Calderona P	112	0
Coca	1	3	1479	Close	Calderona P	112	0
Coca	1	3	1480	Close	Calderona P	112	0
Coca	1	3	1481	Close	Calderona P	112	0
Coca	1	3	1482	Close	Calderona P	112	0
Coca	1	3	1483	Close	Calderona P	112	0
Coca	1	3	1484	Close	Calderona P	112	0
Coca	1	3	1485	Close	Calderona P	112	0
Coca	1	3	1486	Close	Calderona P	112	0
Coca	1	3	1487	Close	Calderona P	112	0
Coca	1	3	1488	Close	Calderona P	112	0
Coca	1	3	1489	Close	Calderona P	112	0
Coca	1	3	1490	Close	Calderona P	112	0
Coca	1	3	1491	Close	Calderona P	112	0
Coca	1	3	1492	Close	Calderona P	112	0
Coca	1	3	1493	Close	Calderona P	112	0
Coca	1	3	1494	Close	Calderona P	112	0
Coca	1	3	1495	Close	Calderona P	112	0
Coca	1	3	1496	Close	Calderona P	112	0
Coca	1	3	1497	Close	Calderona P	112	0
Coca	1	3	1498	Close	Calderona P	112	0
Coca	1	3	1499	Close	Calderona P	112	0
Coca	1	3	1500	Close	Calderona P	112	0
Coca	1	4	1501	Close	Calderona P	112	0
Coca	1	4	1502	Close	Calderona P	112	0
Coca	1	4	1503	Close	Calderona P	112	0
Coca	1	4	1504	Close	Calderona P	112	0
Coca	1	4	1505	Close	Calderona P	112	0
Coca	1	4	1506	Close	Calderona P	112	0
Coca	1	4	1507	Close	Calderona P	112	0
Coca	1	4	1508	Close	Calderona P	112	0
Coca	1	4	1509	Close	Calderona P	112	0
Coca	1	4	1510	Close	Calderona P	112	0
Coca	1	4	1511	Close	Calderona P	112	0
Coca	1	4	1512	Close	Calderona P	112	0
Coca	1	4	1513	Close	Calderona P	112	0
Coca	1	4	1514	Close	Calderona P	112	0
Coca	1	4	1515	Close	Calderona P	112	0
Coca	1	4	1516	Close	Calderona P	112	0
Coca	1	4	1517	Close	Calderona P	112	0
Coca	1	4	1518	Close	Calderona P	112	0
Coca	1	4	1519	Close	Calderona P	112	0
Coca	1	4	1520	Close	Calderona P	112	0
Coca	1	4	1521	Close	Calderona P	112	0
Coca	1	4	1522	Close	Calderona P	112	0
Coca	1	4	1523	Close	Calderona P	112	0
Coca	1	4	1524	Close	Calderona P	112	0
Coca	1	4	1525	Close	Calderona P	112	0
Coca	1	4	1526	Close	Calderona P	112	0
Coca	1	4	1527	Close	Calderona P	112	0
Coca	1	4	1528	Close	Calderona P	112	0
Coca	1	4	1529	Close	Calderona P	112	0
Coca	1	4	1530	Close	Calderona P	112	0
Coca	1	4	1531	Close	Calderona P	112	0
Coca	1	4	1532	Close	Calderona P	112	0
Coca	1	4	1533	Close	Calderona P	112	0
Coca	1	4	1534	Close	Calderona P	112	0
Coca	1	4	1535	Close	Calderona P	112	0
Coca	1	4	1536	Close	Calderona P	112	0
Coca	1	4	1537	Close	Calderona P	112	0
Coca	1	4	1538	Close	Calderona P	112	0
Coca	1	4	1539	Close	Calderona P	112	0
Coca	1	4	1540	Close	Calderona P	112	0
Coca	1	4	1541	Close	Calderona P	112	0
Coca	1	4	1542	Close	Calderona P	112	0
Coca	1	4	1543	Close	Calderona P	112	0
Coca	1	4	1544	Close	Calderona P	112	0
Coca	1	4	1545	Close	Calderona P	112	0
Coca	1	4	1546	Close	Calderona P	112	0
Coca	1	4	1547	Close	Calderona P	112	0
Coca	1	4	1548	Close	Calderona P	112	0
Coca	1	4	1549	Close	Calderona P	112	0
Coca	1	4	1550	Close	Calderona P	112	0
Coca	1	4	1551	Close	Calderona P	112	0
Coca	1	4	1552	Close	Calderona P	112	0
Coca	1	4	1553	Close	Calderona P	112	0
Coca	1	4	1554	Close	Calderona P	112	0
Coca	1	4	1555	Close	Calderona P	112	0
Coca	1	4	1556	Close	Calderona P	112	0
Coca	1	4	1557	Close	Calderona P	112	0
Coca	1	4	1558	Close	Calderona P	112	0
Coca	1	4	1559	Close	Calderona P	112	0
Coca	1	4	1560	Close	Calderona P	112	0
Coca	1	4	1561	Close	Calderona P	112	0
Coca	1	4	1562	Close	Calderona P	112	0
Coca	1	4	1563	Close	Calderona P	112	0
Coca	1	4	1564	Close	Calderona P	112	0
Coca	1	4	1565	Close	Calderona P	112	0
Coca	1	4	1566	Close	Calderona P	112	0
Coca	1	4	1567	Close	Calderona P	112	0
Coca	1	4	1568	Close	Calderona P	112	0
Coca	1	4	1569	Close	Calderona P	112	0
Coca	1	4	1570	Close	Calderona P	112	0
Coca	1	4	1571	Close	Calderona P	112	0
Coca	1	4	1572	Close	Calderona P	112	0
Coca	1	4	1573	Close	Calderona P	112	0
Coca	1	4	1574	Close	Calderona P	112	0
Coca	1	4	1575	Close	Calderona P	112	0
Coca	1	4	1576	Close	Calderona P	112	0
Coca	1	4	1577	Close	Calderona P	112	0
Coca	1	4	1578	Close	Calderona P	112	0
Coca	1	4	1579	Close	Calderona P	112	0
Coca	1	4	1580	Close	Calderona P	112	0
Coca	1	4	1581	Close	Calderona P	112	0
Coca	1	4	1582	Close	Calderona P	112	0
Coca	1	4	1583	Close	Calderona P	112	0
Coca	1	4	1584	Close	Calderona P	112	0
Coca	1	4	1585	Close	Calderona P	112	0
Coca	1	4	1586	Close	Calderona P	112	0
Coca	1	4	1587	Close	Calderona P	112	0
Coca	1	4	1588	Close	Calderona P	112	0
Coca	1	4	1589	Close	Calderona P	112	0
Coca	1	4	1590	Close	Calderona P	112	0
Coca	1	4	1591	Close	Calderona P	112	0
Coca	1	4	1592	Close	Calderona P	112	0
Coca	1	4	1593	Close	Calderona P	112	0
Coca	1	4	1594	Close	Calderona P	112	0
Coca	1	4	1595	Close	Calderona P	112	0
Coca	1	4	1596	Close	Calderona P	112	0
Coca	1	4	1597	Close	Calderona P	112	0
Coca	1	4	1598	Close	Calderona P	112	0
Coca	1	4	1599	Close	Calderona P	112	0
Coca	1	4	1600	Close	Calderona P	112	0
Coca	1	4	1601	Close	Calderona P	112	0
Coca	1	4	1602	Close	Calderona P	112	0
Coca	1	4	1603	Close	Calderona P	112	0
Coca	1	4	1604	Close	Calderona P	112	0
Coca	1	4	1605	Close	Calderona P	112	0
Coca	1	4	1606	Close	Calderona P	112	0
Coca	1	4	1607	Close	Calderona P	112	0
Coca	1	4	1608	Close	Calderona P	112	0
Coca	1	4	1609	Close	Calderona P	112	0
Coca	1	4	1610	Close	Calderona P	112	0
Coca	1	4	1611	Close	Calderona P	112	0
Coca	1	4	1612	Close	Calderona P	112	0
Coca	1	4	1613	Close	Calderona P	112	0
Coca	1	4	1614	Close	Calderona P	112	0
Coca	1	4	1615	Close	Calderona P	112	0
Coca	1	4	1616	Close	Calderona P	112	0
Coca	1	4	1617	Close	Calderona P	112	0
Coca	1	4	1618	Close	Calderona P	112	0
Coca	1	4	1619	Close	Calderona P	112	0
Coca	1	4	1620	Close	Calderona P	112	0
Coca	1	4	1621	Close	Calderona P	112	0
Coca	1	4	1622	Close	Calderona P	112	0
Coca	1	4	1623	Close	Calderona P	112	0
Coca	1	4	1624	Close	Calderona P	112	0
Coca	1	4	1625	Close	Calderona P	112	0
Coca	1	4	1626	Close	Calderona P	112	0
Coca	1	4	1627	Close	Calderona P	112	0
Coca	1	4	1628	Close	Calderona P	112	0
Coca	1	4	1629	Close	Calderona P	112	0
Coca	1	4	1630	Close	Calderona P	112	0
Coca	1	4	1631	Close	Calderona P	112	0
Coca	1	4	1632	Close	Calderona P	112	0
Coca	1	4	1633	Close	Calderona P	112	0
Coca	1	4	1634	Close	Calderona P	112	0
Coca	1	4	1635	Close	Calderona P	112	0
Coca	1	4	1636	Close	Calderona P	112	0
Coca	1	4	1637	Close	Calderona P	112	0
Coca	1	4	1638	Close	Calderona P	112	0
Coca	1	4	1639	Close	Calderona P	112	0
Coca	1	4	1640	Close	Calderona P	112	0
Coca	1	4	1641	Close	Calderona P	112	0
Coca	1	4	1642	Close	Calderona P	112	0
Coca	1	4	1643	Close	Calderona P	112	0
Coca	1	4	1644	Close	Calderona P	112	0
Coca	1	4	1645	Close	Calderona P	112	0
Coca	1	4	1646	Close	Calderona P	112	0
Coca	1	4	1647	Close	Calderona P	112	0
Coca	1	4	1648	Close	Calderona P	112	0
Coca	1	4	1649	Close	Calderona P	112	0
Coca	1	4	1650	Close	Calderona P	112	0
Coca	1	4	1651	Close	Calderona P	112	0
Coca	1	4	1652	Close	Calderona P	112	0
Coca	1	4	1653	Close	Calderona P	112	0
Coca	1	4	1654	Close	Calderona P	112	0
Coca	1	4	1655	Close	Calderona P	112	0
Coca	1	4	1656	Close	Calderona P	112	0
Coca	1	4	1657	Close	Calderona P	112	0
Coca	1	4	1658	Close	Calderona P	112	0
Coca	1	4	1659	Close	Calderona P	112	0
Coca	1	4	1660	Close	Calderona P	112	0
Coca	1	4	1661	Close	Calderona P	112	0
Coca	1	4	1662	Close	Calderona P	112	0
Coca	1	4	1663	Close	Calderona P	112	0
Coca	1	4	1664	Close	Calderona P	112	0
Coca	1	4	1665	Close	Calderona P	112	0
Coca	1	4	1666	Close	Calderona P	112	0
Coca	1	4	1667	Close	Calderona P	112	0
Coca	1	4	1668	Close	Calderona P	112	0
Coca	1	4	1669	Close	Calderona P	112	0
Coca	1	4	1670	Close	Calderona P	112	0
Coca	1	4	1671	Close	Calderona P	112	0
Coca	1	4	1672	Close	Calderona P	112	0
Coca	1	4	1673	Close	Calderona P	112	0
Coca	1	4	1674	Close	Calderona P	112	0
Coca	1	4	1675	Close	Calderona P	112	0
Coca	1	4	1676	Close	Calderona P	112	0
Coca	1	4	1677	Close	Calderona P	112	0
Coca	1	4	1678	Close	Calderona P	112	0
Coca	1	4	1679	Close	Calderona P	112	0
Coca	1	4	1680	Close	Calderona P	112	0
Coca	1	4	1681	Close	Calderona P	112	0
Coca	1	4	1682	Close	Calderona P	112	0
Coca	1	4	1683	Close	Calderona P	112	0
Coca	1	4	1684	Close	Calderona P	112	0
Coca	1	4	1685	Close	Calderona P	112	0
Coca	1	4	1686	Close	Calderona P	112	0
Coca	1	4	1687	Close	Calderona P	112	0
Coca	1	4	1688	Close	Calderona P	112	0
Coca	1	4	1689	Close	Calderona P	112	0
Coca	1	4	1690	Close	Calderona P	112	0
Coca	1	4	1691	Close	Calderona P	112	0
Coca	1	4	1692	Close	Calderona P	112	0
Coca	1	4	1693	Close	Calderona P	112	0
Coca	1	4	1694	Close	Calderona P	112	0
Coca	1	4	1695	Close	Calderona P	112	0
Coca	1	4	1696	Close	Calderona P	112	0
Coca	1	4	1697	Close	Calderona P	112	0
Coca	1	4	1698	Close	Calderona P	112	0
Coca	1	4	1699	Close	Calderona P	112	0
Coca	1	4	1700	Close	Calderona P	112	0
Coca	1	4	1701	Close	Calderona P	112	0
Coca	1	4	1702	Close	Calderona P	112	0
Coca	1	4	1703	Close	Calderona P	112	0
Coca	1	4	1704	Close	Calderona P	112	0
Coca	1	4	1705	Close	Calderona P	112	0
Coca	1	4	1706	Close	Calderona P	112	0
Coca	1	4	1707	Close	Calderona P	112	0
Coca	1	4	1708	Close	Calderona P	112	0
Coca	1	4	1709	Close	Calderona P	112	0
Coca	1	4	1710	Close	Calderona P	112	0
Coca	1	4	1711	Close	Calderona P	112	0
Coca	1	4	1712	Close	Calderona P	112	0
Coca	1	4	1713	Close	Calderona P	112	0
Coca	1	4	1714	Close	Calderona P	112	0
Coca	1	4	1715	Close	Calderona P	112	0
Coca	1	4	1716	Close	Calderona P	112	0
Coca	1	4	1717	Close	Calderona P	112	0
Coca	1	4	1718	Close	Calderona P	112	0
Coca	1	4	1719	Close	Calderona P	112	0
Coca	1	4	1720	Close	Calderona P	112	0
Coca	1	4	1721	Close	Calderona P	112	0
Coca	1	4	1722	Close	Calderona P	112	0
Coca	1	4	1723	Close	Calderona P	112	0
Coca	1	4	1724	Close	Calderona P	112	0
Coca	1	4	1725	Close	Calderona P	112	0
Coca	1	4	1726	Close	Calderona P	112	0
Coca	1	4	1727	Close	Calderona P	112	0
Coca	1	4	1728	Close	Calderona P	112	0
Coca	1	4	1729	Close	Calderona P	112	0
Coca	1	4	1730	Close	Calderona P	112	0
Coca	1	4	1731	Close	Calderona P	112	0
Coca	1	4	1732	Close	Calderona P	112	0
Coca	1	4	1733	Close	Calderona P	112	0
Coca	1	4	1734	Close	Calderona P	112	0
Coca	1	4	1735	Close	Calderona P	112	0
Coca	1	4	1736	Close	Calderona P	112	0
Coca	1	4	1737	Close	Calderona P	112	0
Coca	1	4	1738	Close	Calderona P	112	0
Coca	1	4	1739	Close	Calderona P	112	0
Coca	1	4	1740	Close	Calderona P	112	0
Coca	1	4	1741	Close	Calderona P	112	0
Coca	1	4	1742	Close	Calderona P	112	0
Coca	1	4	1743	Close	Calderona P	112	0
Coca	1	4	1744	Close	Calderona P	112	0
Coca	1	4	1745	Close	Calderona P	112	0
Coca	1	4	1746	Close	Calderona P	112	0
Coca	1	4	1747	Close	Calderona P	112	0
Coca	1	4	1748	Close	Calderona P	112	0
Coca	1	4	1749	Close	Calderona P	112	0
Coca	1	4	1750	Close	Calderona P	112	0
Coca	1	4	1751	Close	Calderona P	112	0
Coca	1	4	1752	Close	Calderona P	112	0
Coca	1	4	1753	Close	Calderona P	112	0
Coca	1	4	1754	Close	Calderona P	112	0
Coca	1	4	1755	Close	Calderona P	112	0
Coca	1	4	1756	Close	Calderona P	112	0
Coca	1	4	1757	Close	Calderona P	112	0
Coca	1	4	1758	Close	Calderona P	112	0
Coca	1	4	1759	Close	Calderona P	112	0
Coca	1	4	1760	Close	Calderona P	112	0
Coca	1	4	1761	Close	Calderona P	112	0
Coca	1	4	1762	Close	Calderona P	112	0
Coca	1	4	1763	Close	Calderona P	112	0
Coca	1	4	1764	Close	Calderona P	112	0
Coca	1	4	1765	Close	Calderona P	112	0
Coca	1	4	1766	Close	Calderona P	112	0
Coca	1	4	1767	Close	Calderona P	112	0
Coca	1	4	1768	Close	Calderona P	112	0
Coca	1	4	1769	Close	Calderona P	112	0
Coca	1	4	1770	Close	Calderona P	112	0
Coca	1	4	1771	Close	Calderona P	112	0
Coca	1	4	1772	Close	Calderona P	112	0
Coca	1	4	1773	Close	Calderona P	112	0
Coca	1	4	1774	Close	Calderona P	112	0
Coca	1	4	1775	Close	Calderona P	112	0
Coca	1	4	1776	Close	Calderona P	112	0
Coca	1	4	1777	Close	Calderona P	112	0
Coca	1	4	1778	Close	Calderona P	112	0
Coca	1	4	1779	Close	Calderona P	112	0
Coca	1	4	1780	Close	Calderona P	112	0
Coca	1	4	1781	Close	Calderona P	112	0
Coca	1	4	1782	Close	Calderona P	112	0
Coca	1	4	1783	Close	Calderona P	112	0
Coca	1	4	1784	Close	Calderona P	112	0
Coca	1	4	1785	Close	Calderona P	112	0
Coca	1	4	1786	Close	Calderona P	112	0
Coca	1	4	1787	Close	Calderona P	112	0
Coca	1	4	1788	Close	Calderona P	112	0
Coca	1	4	1789	Close	Calderona P	112	0
Coca	1	4	1790	Close	Calderona P	112	0
Coca	1	4	1791	Close	Calderona P	112	0
Coca	1	4	1792	Close	Calderona P	112	0
Coca	1	4	1793	Close	Calderona P	112	0
Coca	1	4	1794	Close	Calderona P	112	0
Coca	1	4	1795	Close	Calderona P	112	0
Coca	1	4	1796	Close	Calderona P	112	0
Coca	1	4	1797	Close	Calderona P	112	0
Coca	1	4	1798	Close	Calderona P	112	0
Coca	1	4	1799	Close	Calderona P	112	0
Coca	1	4	1800	Close	Calderona P	112	0
Coca	1	4	1801	Close	Calderona P	112	0
Coca	1	4	1802	Close	Calderona P	112	0
Coca	1	4	1803	Close	Calderona P	112	0
Coca	1	4	1804	Close	Calderona P	112	0
Coca	1	4	1805	Close	Calderona P	112	0
Coca	1	4	1806	Close	Calderona P	112	0
Coca	1	4	1807	Close	Calderona P	112	0
Coca	1	4	1808	Close	Calderona P	112	0
Coca	1	4	1809	Close	Calderona P	112	0
Coca	1	4	1810	Close	Calderona P	112	0
Coca	1	4	1811	Close	Calderona P	112	0
Coca	1	4	1812	Close	Calderona P	112	0
Coca	1	4	1813	Close	Calderona P	112	0
Coca	1	4	1814	Close	Calderona P	112	0
Coca	1	4	1815	Close	Calderona P	112	0
Coca	1	4	1816	Close	Calderona P	112	0
Coca	1	4	1817	Close	Calderona P	112	0
Coca	1	4	1818	Close	Calderona P	112	0
Coca	1	4	1819	Close	Calderona P	112	0
Coca	1	4	1820	Close	Calderona P	112	0
Coca	1	4	1821	Close	Calderona P	112	0
Coca	1	4	1822	Close	Calderona P	112	0
Coca	1	4	1823	Close	Calderona P	112	0
Coca	1	4	1824	Close	Calderona P	112	0
Coca	1	4	1825	Close	Calderona P	112	0
Coca	1	4	1826	Close	Calderona P	112	0
Coca	1	4	1827	Close	Calderona P	112	0
Coca	1	4	1828	Close	Calderona P	112	0
Coca	1	4	1829	Close	Calderona P	112	0
Coca	1	4	1830	Close	Calderona P	112	0
Coca	1	4	1831	Close	Calderona P	112	0
Coca	1	4	1832	Close	Calderona P	112	0
Coca	1	4	1833	Close	Calderona P	112	0
Coca	1	4	1834	Close	Calderona P	112	0
Coca	1	4	1835	Close	Calderona P	112	0
Coca	1	4	1836	Close	Calderona P	112	0
Coca	1	4	1837	Close	Calderona P	112	0
Coca	1	4	1838	Close	Calderona P	112	0
Coca	1	4	1839	Close	Calderona P	112	0
Coca	1	4	1840	Close	Calderona P	112	0
Coca	1	4	1841	Close	Calderona P	112	0
Coca	1	4	1842	Close	Calderona P	112	0
Coca	1	4	1843	Close	Calderona P	112	0
Coca	1	4	1844	Close	Calderona P	112	0
Coca	1	4	1845	Close	Calderona P	112	0
Coca	1	4	1846	Close	Calderona P	112	0
Coca	1	4	1847	Close	Calderona P	112	0
Coca	1	4	1848	Close	Calderona P	112	0
Coca	1	4	1849	Close	Calderona P	112	0
Coca	1	4	1850	Close	Calderona P	112	0
Coca	1	4	1851	Close	Calderona P	112	0
Coca	1	4	1852	Close	Calderona P	112	0
Coca	1	4	1853	Close	Calderona P	112	0
Coca	1	4	1854	Close	Calderona P	112	0
Coca	1	4	1855	Close	Calderona P	112	0
Coca	1	4	1856	Close	Calderona P	112	0
Coca	1	4	1857	Close	Calderona P	112	0
Coca	1	4	1858	Close	Calderona P	112	0
Coca	1	4	1859	Close	Calderona P	112	0
Coca	1	4	1860	Close	Calderona P	112	0
Coca	1	4	1861	Close	Calderona P	112	0
Coca	1	4	1862	Close	Calderona P	112	0
Coca	1	4	1863	Close	Calderona P	112	0
Coca	1	4	1864	Close	Calderona P	112	0
Coca	1	4	1865	Close	Calderona P	112	0
Coca	1	4	1866	Close	Calderona P	112	0
Coca	1	4	1867	Close	Calderona P	112	0
Coca	1	4	1868	Close	Calderona P	112	0
Coca	1	4	1869	Close	Calderona P	112	0
Coca	1	4	1870	Close	Calderona P	112	0
Coca	1	4	1871	Close	Calderona P	112	0
Coca	1	4	1872	Close	Calderona P	112	0
Coca	1	4	1873	Close	Calderona P	112	0
Coca	1	4	1874	Close	Calderona P	112	0
Coca	1	4	1875	Close	Calderona P	112	0
Coca	1	4	1876	Close	Calderona P	112	0
Coca	1	4	1877	Close	Calderona P	112	0
Coca	1	4	1878	Close	Calderona P	112	0
Coca	1	4	1879	Close	Calderona P	112	0
Coca	1	4	1880	Close	Calderona P	112	0
Coca	1	4	1881	Close	Calderona P	112	0
Coca	1	4	1882	Close	Calderona P	112	0
Coca	1	4	1883	Close	Calderona P	112	0
Coca	1	4	1884	Close	Calderona P	112	0
Coca	1	4	1885	Close	Calderona P	112	0
Coca	1	4	1886	Close	Calderona P	112	0
Coca	1	4	1887	Close	Calderona P	112	0
Coca	1	4	1888	Close	Calderona P	112	0
Coca	1	4	1889	Close	Calderona P	112	0
Coca	1	4	1890	Close	Calderona P	112	0
Coca	1	4	1891	Close	Calderona P	112	0
Coca	1	4	1892	Close	Calderona P	112	0
Coca	1	4	1893	Close	Calderona P	112	0
Coca	1	4	1894	Close	Calderona P	112	0
Coca	1	4	1895	Close	Calderona P	112	0
Coca	1	4	1896	Close	Calderona P	112	0
Coca	1	4	1897	Close	Calderona P	112	0
Coca	1	4	1898	Close	Calderona P	112	0
Coca	1	4	1899	Close	Calderona P	112	0
Coca	1	4	1900	Close	Calderona P	112	0
Coca	1	4	1901	Close	Calderona P	112	0
Coca	1	4	1902	Close	Calderona P	112	0
Coca	1	4	1903	Close	Calderona P	112	0
Coca	1	4	1904	Close	Calderona P	112	0
Coca	1	4	1905	Close	Calderona P	112	0
Coca	1	4	1906	Close	Calderona P	112	0
Coca	1	4	1907	Close	Calderona P	112	0
Coca	1	4	1908	Close	Calderona P	112	0
Coca	1	4	1909	Close	Calderona P	112	0
Coca	1	4	1910	Close	Calderona P	112	0
Coca	1	4	1911	Close	Calderona P	112	0
Coca	1	4	1912	Close	Calderona P	112	0
Coca	1	4	1913	Close	Calderona P	112	0
Coca	1	4	1914	Close	Calderona P	112	0
Coca	1	4	1915	Close	Calderona P	112	0
Coca	1	4	1916	Close	Calderona P	112	0
Coca	1	4	1917	Close	Calderona P	112	0
Coca	1	4	1918	Close	Calderona P	112	0
Coca	1	4	1919	Close	Calderona P	112	0
Coca	1	4	1920	Close	Calderona P	112	0
Coca	1	4	1921	Close	Calderona P	112	0
Coca	1	4	1922	Close	Calderona P	112	0
Coca	1	4	1923	Close	Calderona P	112	0
Coca	1	4	1924	Close	Calderona P	112	0
Coca	1	4	1925	Close	Calderona P	112	0
Coca	1	4	1926	Close	Calderona P	112	0
Coca	1	4	1927	Close	Calderona P	112	0
Coca	1	4	1928	Close	Calderona P	112	0
Coca	1	4	1929	Close	Calderona P	112	0
Coca	1	4	1930	Close	Calderona P	112	0
Coca	1	4	1931	Close	Calderona P	112	0
Coca	1	4	1932	Close	Calderona P	112	0
Coca	1	4	1933	Close	Calderona P	112	0
Coca	1	4	1934	Close	Calderona P	112	0
Coca	1	4	1935	Close	Calderona P	112	0
Coca	1	4	1936	Close	Calderona P	112	0
Coca	1	4	1937	Close	Calderona P	112	0
Coca	1	4	1938	Close	Calderona P	112	0
Coca	1	4	1939	Close	Calderona P	112	0
Coca	1	4	1940	Close	Calderona P	112	0
Coca	1	4	1941	Close	Calderona P	112	0
Coca	1	4	1942	Close	Calderona P	112	0
Coca	1	4	1943	Close	Calderona P	112	0
Coca	1	4	1944	Close	Calderona P	112	0
Coca	1	4	1945	Close	Calderona P	112	0
Coca	1	4	1946	Close	Calderona P	112	0
Coca	1	4	1947	Close	Calderona P	112	0
Coca	1	4	1948	Close	Calderona P	112	0
Coca	1	4	1949	Close	Calderona P	112	0
Coca	1	4	1950	Close	Calderona P	112	0
Coca	1	4	1951	Close	Calderona P	112	0
Coca	1	4	1952	Close	Calderona P	112	0
Coca	1	4	1953	Close	Calderona P	112	0
Coca	1	4	1954	Close	Calderona P	112	0
Coca	1	4	1955	Close	Calderona P	112	0
Coca	1	4	1956	Close	Calderona P	112	0
Coca	1	4	1957	Close	Calderona P	112	0
Coca	1	4	1958	Close	Calderona P	112	0
Coca	1	4	1959	Close	Calderona P	112	0
Coca	1	4	1960	Close	Calderona P	112	0
Coca	1	4	1961	Close	Calderona P	112	0
Coca	1	4	1962	Close	Calderona P	112	0
Coca	1	4	1963	Close	Calderona P	112	0
Coca	1	4	1964	Close	Calderona P	112	0
Coca	1	4	1965	Close	Calderona P	112	0
Coca	1	4	1966	Close	Calderona P	112	0
Coca	1	4	1967	Close	Calderona P	112	0
Coca	1	4	1968	Close	Calderona P	112	0
Coca	1	4	1969	Close	Calderona P	112	0
Coca	1	4	1970	Close	Calderona P	112	0
Coca	1	4	1971	Close	Calderona P	112	0
Coca	1	4	1972	Close	Calderona P	112	0
Coca	1	4	1973	Close	Calderona P	112	0
Coca	1	4	1974	Close	Calderona P	112	0
Coca	1	4	1975	Close	Calderona P	112	0
Coca	1	4	1976	Close	Calderona P	112	0
Coca	1	4	1977	Close	Calderona P	112	0
Coca	1	4	1978	Close	Calderona P	112	0
Coca	1	4	1979	Close	Calderona P	112	0
Coca	1	4	1980	Close	Calderona P	112	0
Coca	1	4	1981	Close	Calderona P	112	0
Coca	1	4	1982	Close	Calderona P	112	0
Coca	1	4	1983	Close	Calderona P	112	0
Coca	1	4	1984	Close	Calderona P	112	0
Coca	1	4	1985	Close	Calderona P	112	0
Coca	1	4	1986	Close	Calderona P	112	0
Coca	1	4	1987	Close	Calderona P	112	0
Coca	1	4	1988	Close	Calderona P	112	0
Coca	1	4	1989	Close	Calderona P	112	0
Coca	1	4	1990	Close	Calderona P	112	0
Coca	1	4	1991	Close	Calderona P	112	0
Coca	1	4	1992	Close	Calderona P	112	0
Coca	1	4	1993	Close	Calderona P	112	0
Coca	1	4	1994	Close	Calderona P	112	0
Coca	1	4	1995	Close	Calderona P	112	0
Coca	1	4	1996	Close	Calderona P	112	0
Coca	1	4	1997	Close	Calderona P	112	0
Coca	1	4	1998	Close	Calderona P	112	0
Coca	1	4	1999	Close	Calderona P	112	0
[truncated: 38,001 more rows]

## Sheet: Emergences in Calderona site
Site	Plot	Subplot	Seed	Canopy cover	Population	Time to emergence	Status
Calderona	1	1	1	Close	Coca P	49	1
Calderona	1	1	2	Close	Coca P	73	1
Calderona	1	1	3	Close	Coca P	73	1
Calderona	1	1	4	Close	Coca P	73	1
Calderona	1	1	5	Close	Coca P	73	1
Calderona	1	1	6	Close	Coca P	73	1
Calderona	1	1	7	Close	Coca P	73	1
Calderona	1	1	8	Close	Coca P	73	1
Calderona	1	1	9	Close	Coca P	73	1
Calderona	1	1	10	Close	Coca P	73	1
Calderona	1	1	11	Close	Coca P	73	1
Calderona	1	1	12	Close	Coca P	73	1
Calderona	1	1	13	Close	Coca P	73	1
Calderona	1	1	14	Close	Coca P	73	1
Calderona	1	1	15	Close	Coca P	73	1
Calderona	1	1	16	Close	Coca P	73	1
Calderona	1	1	17	Close	Coca P	73	1
Calderona	1	1	18	Close	Coca P	73	1
Calderona	1	1	19	Close	Coca P	73	1
Calderona	1	1	20	Close	Coca P	73	1
Calderona	1	1	21	Close	Coca P	73	1
Calderona	1	1	22	Close	Coca P	99	1
Calderona	1	1	23	Close	Coca P	99	0
Calderona	1	1	24	Close	Coca P	99	0
Calderona	1	1	25	Close	Coca P	99	0
Calderona	1	1	26	Close	Coca P	99	0
Calderona	1	1	27	Close	Coca P	99	0
Calderona	1	1	28	Close	Coca P	99	0
Calderona	1	1	29	Close	Coca P	99	0
Calderona	1	1	30	Close	Coca P	99	0
Calderona	1	1	31	Close	Coca P	99	0
Calderona	1	1	32	Close	Coca P	99	0
Calderona	1	1	33	Close	Coca P	99	0
Calderona	1	1	34	Close	Coca P	99	0
Calderona	1	1	35	Close	Coca P	99	0
Calderona	1	1	36	Close	Coca P	99	0
Calderona	1	1	37	Close	Coca P	99	0
Calderona	1	1	38	Close	Coca P	99	0
Calderona	1	1	39	Close	Coca P	99	0
Calderona	1	1	40	Close	Coca P	99	0
Calderona	1	1	41	Close	Coca P	99	0
Calderona	1	1	42	Close	Coca P	99	0
Calderona	1	1	43	Close	Coca P	99	0
Calderona	1	1	44	Close	Coca P	99	0
Calderona	1	1	45	Close	Coca P	99	0
Calderona	1	1	46	Close	Coca P	99	0
Calderona	1	1	47	Close	Coca P	99	0
Calderona	1	1	48	Close	Coca P	99	0
Calderona	1	1	49	Close	Coca P	99	0
Calderona	1	1	50	Close	Coca P	99	0
Calderona	1	1	51	Close	Coca P	99	0
Calderona	1	1	52	Close	Coca P	99	0
Calderona	1	1	53	Close	Coca P	99	0
Calderona	1	1	54	Close	Coca P	99	0
Calderona	1	1	55	Close	Coca P	99	0
Calderona	1	1	56	Close	Coca P	99	0
Calderona	1	1	57	Close	Coca P	99	0
Calderona	1	1	58	Close	Coca P	99	0
Calderona	1	1	59	Close	Coca P	99	0
Calderona	1	1	60	Close	Coca P	99	0
Calderona	1	1	61	Close	Coca P	99	0
Calderona	1	1	62	Close	Coca P	99	0
Calderona	1	1	63	Close	Coca P	99	0
Calderona	1	1	64	Close	Coca P	99	0
Calderona	1	1	65	Close	Coca P	99	0
Calderona	1	1	66	Close	Coca P	99	0
Calderona	1	1	67	Close	Coca P	99	0
Calderona	1	1	68	Close	Coca P	99	0
Calderona	1	1	69	Close	Coca P	99	0
Calderona	1	1	70	Close	Coca P	99	0
Calderona	1	1	71	Close	Coca P	99	0
Calderona	1	1	72	Close	Coca P	99	0
Calderona	1	1	73	Close	Coca P	99	0
Calderona	1	1	74	Close	Coca P	99	0
Calderona	1	1	75	Close	Coca P	99	0
Calderona	1	1	76	Close	Coca P	99	0
Calderona	1	1	77	Close	Coca P	99	0
Calderona	1	1	78	Close	Coca P	99	0
Calderona	1	1	79	Close	Coca P	99	0
Calderona	1	1	80	Close	Coca P	99	0
Calderona	1	1	81	Close	Coca P	99	0
Calderona	1	1	82	Close	Coca P	99	0
Calderona	1	1	83	Close	Coca P	99	0
Calderona	1	1	84	Close	Coca P	99	0
Calderona	1	1	85	Close	Coca P	99	0
Calderona	1	1	86	Close	Coca P	99	0
Calderona	1	1	87	Close	Coca P	99	0
Calderona	1	1	88	Close	Coca P	99	0
Calderona	1	1	89	Close	Coca P	99	0
Calderona	1	1	90	Close	Coca P	99	0
Calderona	1	1	91	Close	Coca P	99	0
Calderona	1	1	92	Close	Coca P	99	0
Calderona	1	1	93	Close	Coca P	99	0
Calderona	1	1	94	Close	Coca P	99	0
Calderona	1	1	95	Close	Coca P	99	0
Calderona	1	1	96	Close	Coca P	99	0
Calderona	1	1	97	Close	Coca P	99	0
Calderona	1	1	98	Close	Coca P	99	0
Calderona	1	1	99	Close	Coca P	99	0
Calderona	1	1	100	Close	Coca P	99	0
Calderona	1	1	101	Close	Coca P	99	0
Calderona	1	1	102	Close	Coca P	99	0
Calderona	1	1	103	Close	Coca P	99	0
Calderona	1	1	104	Close	Coca P	99	0
Calderona	1	1	105	Close	Coca P	99	0
Calderona	1	1	106	Close	Coca P	99	0
Calderona	1	1	107	Close	Coca P	99	0
Calderona	1	1	108	Close	Coca P	99	0
Calderona	1	1	109	Close	Coca P	99	0
Calderona	1	1	110	Close	Coca P	99	0
Calderona	1	1	111	Close	Coca P	99	0
Calderona	1	1	112	Close	Coca P	99	0
Calderona	1	1	113	Close	Coca P	99	0
Calderona	1	1	114	Close	Coca P	99	0
Calderona	1	1	115	Close	Coca P	99	0
Calderona	1	1	116	Close	Coca P	99	0
Calderona	1	1	117	Close	Coca P	99	0
Calderona	1	1	118	Close	Coca P	99	0
Calderona	1	1	119	Close	Coca P	99	0
Calderona	1	1	120	Close	Coca P	99	0
Calderona	1	1	121	Close	Coca P	99	0
Calderona	1	1	122	Close	Coca P	99	0
Calderona	1	1	123	Close	Coca P	99	0
Calderona	1	1	124	Close	Coca P	99	0
Calderona	1	1	125	Close	Coca P	99	0
Calderona	1	1	126	Close	Coca P	99	0
Calderona	1	1	127	Close	Coca P	99	0
Calderona	1	1	128	Close	Coca P	99	0
Calderona	1	1	129	Close	Coca P	99	0
Calderona	1	1	130	Close	Coca P	99	0
Calderona	1	1	131	Close	Coca P	99	0
Calderona	1	1	132	Close	Coca P	99	0
Calderona	1	1	133	Close	Coca P	99	0
Calderona	1	1	134	Close	Coca P	99	0
Calderona	1	1	135	Close	Coca P	99	0
Calderona	1	1	136	Close	Coca P	99	0
Calderona	1	1	137	Close	Coca P	99	0
Calderona	1	1	138	Close	Coca P	99	0
Calderona	1	1	139	Close	Coca P	99	0
Calderona	1	1	140	Close	Coca P	99	0
Calderona	1	1	141	Close	Coca P	99	0
Calderona	1	1	142	Close	Coca P	99	0
Calderona	1	1	143	Close	Coca P	99	0
Calderona	1	1	144	Close	Coca P	99	0
Calderona	1	1	145	Close	Coca P	99	0
Calderona	1	1	146	Close	Coca P	99	0
Calderona	1	1	147	Close	Coca P	99	0
Calderona	1	1	148	Close	Coca P	99	0
Calderona	1	1	149	Close	Coca P	99	0
Calderona	1	1	150	Close	Coca P	99	0
Calderona	1	1	151	Close	Coca P	99	0
Calderona	1	1	152	Close	Coca P	99	0
Calderona	1	1	153	Close	Coca P	99	0
Calderona	1	1	154	Close	Coca P	99	0
Calderona	1	1	155	Close	Coca P	99	0
Calderona	1	1	156	Close	Coca P	99	0
Calderona	1	1	157	Close	Coca P	99	0
Calderona	1	1	158	Close	Coca P	99	0
Calderona	1	1	159	Close	Coca P	99	0
Calderona	1	1	160	Close	Coca P	99	0
Calderona	1	1	161	Close	Coca P	99	0
Calderona	1	1	162	Close	Coca P	99	0
Calderona	1	1	163	Close	Coca P	99	0
Calderona	1	1	164	Close	Coca P	99	0
Calderona	1	1	165	Close	Coca P	99	0
Calderona	1	1	166	Close	Coca P	99	0
Calderona	1	1	167	Close	Coca P	99	0
Calderona	1	1	168	Close	Coca P	99	0
Calderona	1	1	169	Close	Coca P	99	0
Calderona	1	1	170	Close	Coca P	99	0
Calderona	1	1	171	Close	Coca P	99	0
Calderona	1	1	172	Close	Coca P	99	0
Calderona	1	1	173	Close	Coca P	99	0
Calderona	1	1	174	Close	Coca P	99	0
Calderona	1	1	175	Close	Coca P	99	0
Calderona	1	1	176	Close	Coca P	99	0
Calderona	1	1	177	Close	Coca P	99	0
Calderona	1	1	178	Close	Coca P	99	0
Calderona	1	1	179	Close	Coca P	99	0
Calderona	1	1	180	Close	Coca P	99	0
Calderona	1	1	181	Close	Coca P	99	0
Calderona	1	1	182	Close	Coca P	99	0
Calderona	1	1	183	Close	Coca P	99	0
Calderona	1	1	184	Close	Coca P	99	0
Calderona	1	1	185	Close	Coca P	99	0
Calderona	1	1	186	Close	Coca P	99	0
Calderona	1	1	187	Close	Coca P	99	0
Calderona	1	1	188	Close	Coca P	99	0
Calderona	1	1	189	Close	Coca P	99	0
Calderona	1	1	190	Close	Coca P	99	0
Calderona	1	1	191	Close	Coca P	99	0
Calderona	1	1	192	Close	Coca P	99	0
Calderona	1	1	193	Close	Coca P	99	0
Calderona	1	1	194	Close	Coca P	99	0
Calderona	1	1	195	Close	Coca P	99	0
Calderona	1	1	196	Close	Coca P	99	0
Calderona	1	1	197	Close	Coca P	99	0
Calderona	1	1	198	Close	Coca P	99	0
Calderona	1	1	199	Close	Coca P	99	0
Calderona	1	1	200	Close	Coca P	99	0
Calderona	1	1	201	Close	Coca P	99	0
Calderona	1	1	202	Close	Coca P	99	0
Calderona	1	1	203	Close	Coca P	99	0
Calderona	1	1	204	Close	Coca P	99	0
Calderona	1	1	205	Close	Coca P	99	0
Calderona	1	1	206	Close	Coca P	99	0
Calderona	1	1	207	Close	Coca P	99	0
Calderona	1	1	208	Close	Coca P	99	0
Calderona	1	1	209	Close	Coca P	99	0
Calderona	1	1	210	Close	Coca P	99	0
Calderona	1	1	211	Close	Coca P	99	0
Calderona	1	1	212	Close	Coca P	99	0
Calderona	1	1	213	Close	Coca P	99	0
Calderona	1	1	214	Close	Coca P	99	0
Calderona	1	1	215	Close	Coca P	99	0
Calderona	1	1	216	Close	Coca P	99	0
Calderona	1	1	217	Close	Coca P	99	0
Calderona	1	1	218	Close	Coca P	99	0
Calderona	1	1	219	Close	Coca P	99	0
Calderona	1	1	220	Close	Coca P	99	0
Calderona	1	1	221	Close	Coca P	99	0
Calderona	1	1	222	Close	Coca P	99	0
Calderona	1	1	223	Close	Coca P	99	0
Calderona	1	1	224	Close	Coca P	99	0
Calderona	1	1	225	Close	Coca P	99	0
Calderona	1	1	226	Close	Coca P	99	0
Calderona	1	1	227	Close	Coca P	99	0
Calderona	1	1	228	Close	Coca P	99	0
Calderona	1	1	229	Close	Coca P	99	0
Calderona	1	1	230	Close	Coca P	99	0
Calderona	1	1	231	Close	Coca P	99	0
Calderona	1	1	232	Close	Coca P	99	0
Calderona	1	1	233	Close	Coca P	99	0
Calderona	1	1	234	Close	Coca P	99	0
Calderona	1	1	235	Close	Coca P	99	0
Calderona	1	1	236	Close	Coca P	99	0
Calderona	1	1	237	Close	Coca P	99	0
Calderona	1	1	238	Close	Coca P	99	0
Calderona	1	1	239	Close	Coca P	99	0
Calderona	1	1	240	Close	Coca P	99	0
Calderona	1	1	241	Close	Coca P	99	0
Calderona	1	1	242	Close	Coca P	99	0
Calderona	1	1	243	Close	Coca P	99	0
Calderona	1	1	244	Close	Coca P	99	0
Calderona	1	1	245	Close	Coca P	99	0
Calderona	1	1	246	Close	Coca P	99	0
Calderona	1	1	247	Close	Coca P	99	0
Calderona	1	1	248	Close	Coca P	99	0
Calderona	1	1	249	Close	Coca P	99	0
Calderona	1	1	250	Close	Coca P	99	0
Calderona	1	1	251	Close	Coca P	99	0
Calderona	1	1	252	Close	Coca P	99	0
Calderona	1	1	253	Close	Coca P	99	0
Calderona	1	1	254	Close	Coca P	99	0
Calderona	1	1	255	Close	Coca P	99	0
Calderona	1	1	256	Close	Coca P	99	0
Calderona	1	1	257	Close	Coca P	99	0
Calderona	1	1	258	Close	Coca P	99	0
Calderona	1	1	259	Close	Coca P	99	0
Calderona	1	1	260	Close	Coca P	99	0
Calderona	1	1	261	Close	Coca P	99	0
Calderona	1	1	262	Close	Coca P	99	0
Calderona	1	1	263	Close	Coca P	99	0
Calderona	1	1	264	Close	Coca P	99	0
Calderona	1	1	265	Close	Coca P	99	0
Calderona	1	1	266	Close	Coca P	99	0
Calderona	1	1	267	Close	Coca P	99	0
Calderona	1	1	268	Close	Coca P	99	0
Calderona	1	1	269	Close	Coca P	99	0
Calderona	1	1	270	Close	Coca P	99	0
Calderona	1	1	271	Close	Coca P	99	0
Calderona	1	1	272	Close	Coca P	99	0
Calderona	1	1	273	Close	Coca P	99	0
Calderona	1	1	274	Close	Coca P	99	0
Calderona	1	1	275	Close	Coca P	99	0
Calderona	1	1	276	Close	Coca P	99	0
Calderona	1	1	277	Close	Coca P	99	0
Calderona	1	1	278	Close	Coca P	99	0
Calderona	1	1	279	Close	Coca P	99	0
Calderona	1	1	280	Close	Coca P	99	0
Calderona	1	1	281	Close	Coca P	99	0
Calderona	1	1	282	Close	Coca P	99	0
Calderona	1	1	283	Close	Coca P	99	0
Calderona	1	1	284	Close	Coca P	99	0
Calderona	1	1	285	Close	Coca P	99	0
Calderona	1	1	286	Close	Coca P	99	0
Calderona	1	1	287	Close	Coca P	99	0
Calderona	1	1	288	Close	Coca P	99	0
Calderona	1	1	289	Close	Coca P	99	0
Calderona	1	1	290	Close	Coca P	99	0
Calderona	1	1	291	Close	Coca P	99	0
Calderona	1	1	292	Close	Coca P	99	0
Calderona	1	1	293	Close	Coca P	99	0
Calderona	1	1	294	Close	Coca P	99	0
Calderona	1	1	295	Close	Coca P	99	0
Calderona	1	1	296	Close	Coca P	99	0
Calderona	1	1	297	Close	Coca P	99	0
Calderona	1	1	298	Close	Coca P	99	0
Calderona	1	1	299	Close	Coca P	99	0
Calderona	1	1	300	Close	Coca P	99	0
Calderona	1	1	301	Close	Coca P	99	0
Calderona	1	1	302	Close	Coca P	99	0
Calderona	1	1	303	Close	Coca P	99	0
Calderona	1	1	304	Close	Coca P	99	0
Calderona	1	1	305	Close	Coca P	99	0
Calderona	1	1	306	Close	Coca P	99	0
Calderona	1	1	307	Close	Coca P	99	0
Calderona	1	1	308	Close	Coca P	99	0
Calderona	1	1	309	Close	Coca P	99	0
Calderona	1	1	310	Close	Coca P	99	0
Calderona	1	1	311	Close	Coca P	99	0
Calderona	1	1	312	Close	Coca P	99	0
Calderona	1	1	313	Close	Coca P	99	0
Calderona	1	1	314	Close	Coca P	99	0
Calderona	1	1	315	Close	Coca P	99	0
Calderona	1	1	316	Close	Coca P	99	0
Calderona	1	1	317	Close	Coca P	99	0
Calderona	1	1	318	Close	Coca P	99	0
Calderona	1	1	319	Close	Coca P	99	0
Calderona	1	1	320	Close	Coca P	99	0
Calderona	1	1	321	Close	Coca P	99	0
Calderona	1	1	322	Close	Coca P	99	0
Calderona	1	1	323	Close	Coca P	99	0
Calderona	1	1	324	Close	Coca P	99	0
Calderona	1	1	325	Close	Coca P	99	0
Calderona	1	1	326	Close	Coca P	99	0
Calderona	1	1	327	Close	Coca P	99	0
Calderona	1	1	328	Close	Coca P	99	0
Calderona	1	1	329	Close	Coca P	99	0
Calderona	1	1	330	Close	Coca P	99	0
Calderona	1	1	331	Close	Coca P	99	0
Calderona	1	1	332	Close	Coca P	99	0
Calderona	1	1	333	Close	Coca P	99	0
Calderona	1	1	334	Close	Coca P	99	0
Calderona	1	1	335	Close	Coca P	99	0
Calderona	1	1	336	Close	Coca P	99	0
Calderona	1	1	337	Close	Coca P	99	0
Calderona	1	1	338	Close	Coca P	99	0
Calderona	1	1	339	Close	Coca P	99	0
Calderona	1	1	340	Close	Coca P	99	0
Calderona	1	1	341	Close	Coca P	99	0
Calderona	1	1	342	Close	Coca P	99	0
Calderona	1	1	343	Close	Coca P	99	0
Calderona	1	1	344	Close	Coca P	99	0
Calderona	1	1	345	Close	Coca P	99	0
Calderona	1	1	346	Close	Coca P	99	0
Calderona	1	1	347	Close	Coca P	99	0
Calderona	1	1	348	Close	Coca P	99	0
Calderona	1	1	349	Close	Coca P	99	0
Calderona	1	1	350	Close	Coca P	99	0
Calderona	1	1	351	Close	Coca P	99	0
Calderona	1	1	352	Close	Coca P	99	0
Calderona	1	1	353	Close	Coca P	99	0
Calderona	1	1	354	Close	Coca P	99	0
Calderona	1	1	355	Close	Coca P	99	0
Calderona	1	1	356	Close	Coca P	99	0
Calderona	1	1	357	Close	Coca P	99	0
Calderona	1	1	358	Close	Coca P	99	0
Calderona	1	1	359	Close	Coca P	99	0
Calderona	1	1	360	Close	Coca P	99	0
Calderona	1	1	361	Close	Coca P	99	0
Calderona	1	1	362	Close	Coca P	99	0
Calderona	1	1	363	Close	Coca P	99	0
Calderona	1	1	364	Close	Coca P	99	0
Calderona	1	1	365	Close	Coca P	99	0
Calderona	1	1	366	Close	Coca P	99	0
Calderona	1	1	367	Close	Coca P	99	0
Calderona	1	1	368	Close	Coca P	99	0
Calderona	1	1	369	Close	Coca P	99	0
Calderona	1	1	370	Close	Coca P	99	0
Calderona	1	1	371	Close	Coca P	99	0
Calderona	1	1	372	Close	Coca P	99	0
Calderona	1	1	373	Close	Coca P	99	0
Calderona	1	1	374	Close	Coca P	99	0
Calderona	1	1	375	Close	Coca P	99	0
Calderona	1	1	376	Close	Coca P	99	0
Calderona	1	1	377	Close	Coca P	99	0
Calderona	1	1	378	Close	Coca P	99	0
Calderona	1	1	379	Close	Coca P	99	0
Calderona	1	1	380	Close	Coca P	99	0
Calderona	1	1	381	Close	Coca P	99	0
Calderona	1	1	382	Close	Coca P	99	0
Calderona	1	1	383	Close	Coca P	99	0
Calderona	1	1	384	Close	Coca P	99	0
Calderona	1	1	385	Close	Coca P	99	0
Calderona	1	1	386	Close	Coca P	99	0
Calderona	1	1	387	Close	Coca P	99	0
Calderona	1	1	388	Close	Coca P	99	0
Calderona	1	1	389	Close	Coca P	99	0
Calderona	1	1	390	Close	Coca P	99	0
Calderona	1	1	391	Close	Coca P	99	0
Calderona	1	1	392	Close	Coca P	99	0
Calderona	1	1	393	Close	Coca P	99	0
Calderona	1	1	394	Close	Coca P	99	0
Calderona	1	1	395	Close	Coca P	99	0
Calderona	1	1	396	Close	Coca P	99	0
Calderona	1	1	397	Close	Coca P	99	0
Calderona	1	1	398	Close	Coca P	99	0
Calderona	1	1	399	Close	Coca P	99	0
Calderona	1	1	400	Close	Coca P	99	0
Calderona	1	1	401	Close	Coca P	99	0
Calderona	1	1	402	Close	Coca P	99	0
Calderona	1	1	403	Close	Coca P	99	0
Calderona	1	1	404	Close	Coca P	99	0
Calderona	1	1	405	Close	Coca P	99	0
Calderona	1	1	406	Close	Coca P	99	0
Calderona	1	1	407	Close	Coca P	99	0
Calderona	1	1	408	Close	Coca P	99	0
Calderona	1	1	409	Close	Coca P	99	0
Calderona	1	1	410	Close	Coca P	99	0
Calderona	1	1	411	Close	Coca P	99	0
Calderona	1	1	412	Close	Coca P	99	0
Calderona	1	1	413	Close	Coca P	99	0
Calderona	1	1	414	Close	Coca P	99	0
Calderona	1	1	415	Close	Coca P	99	0
Calderona	1	1	416	Close	Coca P	99	0
Calderona	1	1	417	Close	Coca P	99	0
Calderona	1	1	418	Close	Coca P	99	0
Calderona	1	1	419	Close	Coca P	99	0
Calderona	1	1	420	Close	Coca P	99	0
Calderona	1	1	421	Close	Coca P	99	0
Calderona	1	1	422	Close	Coca P	99	0
Calderona	1	1	423	Close	Coca P	99	0
Calderona	1	1	424	Close	Coca P	99	0
Calderona	1	1	425	Close	Coca P	99	0
Calderona	1	1	426	Close	Coca P	99	0
Calderona	1	1	427	Close	Coca P	99	0
Calderona	1	1	428	Close	Coca P	99	0
Calderona	1	1	429	Close	Coca P	99	0
Calderona	1	1	430	Close	Coca P	99	0
Calderona	1	1	431	Close	Coca P	99	0
Calderona	1	1	432	Close	Coca P	99	0
Calderona	1	1	433	Close	Coca P	99	0
Calderona	1	1	434	Close	Coca P	99	0
Calderona	1	1	435	Close	Coca P	99	0
Calderona	1	1	436	Close	Coca P	99	0
Calderona	1	1	437	Close	Coca P	99	0
Calderona	1	1	438	Close	Coca P	99	0
Calderona	1	1	439	Close	Coca P	99	0
Calderona	1	1	440	Close	Coca P	99	0
Calderona	1	1	441	Close	Coca P	99	0
Calderona	1	1	442	Close	Coca P	99	0
Calderona	1	1	443	Close	Coca P	99	0
Calderona	1	1	444	Close	Coca P	99	0
Calderona	1	1	445	Close	Coca P	99	0
Calderona	1	1	446	Close	Coca P	99	0
Calderona	1	1	447	Close	Coca P	99	0
Calderona	1	1	448	Close	Coca P	99	0
Calderona	1	1	449	Close	Coca P	99	0
Calderona	1	1	450	Close	Coca P	99	0
Calderona	1	1	451	Close	Coca P	99	0
Calderona	1	1	452	Close	Coca P	99	0
Calderona	1	1	453	Close	Coca P	99	0
Calderona	1	1	454	Close	Coca P	99	0
Calderona	1	1	455	Close	Coca P	99	0
Calderona	1	1	456	Close	Coca P	99	0
Calderona	1	1	457	Close	Coca P	99	0
Calderona	1	1	458	Close	Coca P	99	0
Calderona	1	1	459	Close	Coca P	99	0
Calderona	1	1	460	Close	Coca P	99	0
Calderona	1	1	461	Close	Coca P	99	0
Calderona	1	1	462	Close	Coca P	99	0
Calderona	1	1	463	Close	Coca P	99	0
Calderona	1	1	464	Close	Coca P	99	0
Calderona	1	1	465	Close	Coca P	99	0
Calderona	1	1	466	Close	Coca P	99	0
Calderona	1	1	467	Close	Coca P	99	0
Calderona	1	1	468	Close	Coca P	99	0
Calderona	1	1	469	Close	Coca P	99	0
Calderona	1	1	470	Close	Coca P	99	0
Calderona	1	1	471	Close	Coca P	99	0
Calderona	1	1	472	Close	Coca P	99	0
Calderona	1	1	473	Close	Coca P	99	0
Calderona	1	1	474	Close	Coca P	99	0
Calderona	1	1	475	Close	Coca P	99	0
Calderona	1	1	476	Close	Coca P	99	0
Calderona	1	1	477	Close	Coca P	99	0
Calderona	1	1	478	Close	Coca P	99	0
Calderona	1	1	479	Close	Coca P	99	0
Calderona	1	1	480	Close	Coca P	99	0
Calderona	1	1	481	Close	Coca P	99	0
Calderona	1	1	482	Close	Coca P	99	0
Calderona	1	1	483	Close	Coca P	99	0
Calderona	1	1	484	Close	Coca P	99	0
Calderona	1	1	485	Close	Coca P	99	0
Calderona	1	1	486	Close	Coca P	99	0
Calderona	1	1	487	Close	Coca P	99	0
Calderona	1	1	488	Close	Coca P	99	0
Calderona	1	1	489	Close	Coca P	99	0
Calderona	1	1	490	Close	Coca P	99	0
Calderona	1	1	491	Close	Coca P	99	0
Calderona	1	1	492	Close	Coca P	99	0
Calderona	1	1	493	Close	Coca P	99	0
Calderona	1	1	494	Close	Coca P	99	0
Calderona	1	1	495	Close	Coca P	99	0
Calderona	1	1	496	Close	Coca P	99	0
Calderona	1	1	497	Close	Coca P	99	0
Calderona	1	1	498	Close	Coca P	99	0
Calderona	1	1	499	Close	Coca P	99	0
Calderona	1	1	500	Close	Coca P	99	0
Calderona	1	2	501	Close	Coca P	73	1
Calderona	1	2	502	Close	Coca P	73	1
Calderona	1	2	503	Close	Coca P	73	1
Calderona	1	2	504	Close	Coca P	73	1
Calderona	1	2	505	Close	Coca P	73	1
Calderona	1	2	506	Close	Coca P	99	0
Calderona	1	2	507	Close	Coca P	99	0
Calderona	1	2	508	Close	Coca P	99	0
Calderona	1	2	509	Close	Coca P	99	0
Calderona	1	2	510	Close	Coca P	99	0
Calderona	1	2	511	Close	Coca P	99	0
Calderona	1	2	512	Close	Coca P	99	0
Calderona	1	2	513	Close	Coca P	99	0
Calderona	1	2	514	Close	Coca P	99	0
Calderona	1	2	515	Close	Coca P	99	0
Calderona	1	2	516	Close	Coca P	99	0
Calderona	1	2	517	Close	Coca P	99	0
Calderona	1	2	518	Close	Coca P	99	0
Calderona	1	2	519	Close	Coca P	99	0
Calderona	1	2	520	Close	Coca P	99	0
Calderona	1	2	521	Close	Coca P	99	0
Calderona	1	2	522	Close	Coca P	99	0
Calderona	1	2	523	Close	Coca P	99	0
Calderona	1	2	524	Close	Coca P	99	0
Calderona	1	2	525	Close	Coca P	99	0
Calderona	1	2	526	Close	Coca P	99	0
Calderona	1	2	527	Close	Coca P	99	0
Calderona	1	2	528	Close	Coca P	99	0
Calderona	1	2	529	Close	Coca P	99	0
Calderona	1	2	530	Close	Coca P	99	0
Calderona	1	2	531	Close	Coca P	99	0
Calderona	1	2	532	Close	Coca P	99	0
Calderona	1	2	533	Close	Coca P	99	0
Calderona	1	2	534	Close	Coca P	99	0
Calderona	1	2	535	Close	Coca P	99	0
Calderona	1	2	536	Close	Coca P	99	0
Calderona	1	2	537	Close	Coca P	99	0
Calderona	1	2	538	Close	Coca P	99	0
Calderona	1	2	539	Close	Coca P	99	0
Calderona	1	2	540	Close	Coca P	99	0
Calderona	1	2	541	Close	Coca P	99	0
Calderona	1	2	542	Close	Coca P	99	0
Calderona	1	2	543	Close	Coca P	99	0
Calderona	1	2	544	Close	Coca P	99	0
Calderona	1	2	545	Close	Coca P	99	0
Calderona	1	2	546	Close	Coca P	99	0
Calderona	1	2	547	Close	Coca P	99	0
Calderona	1	2	548	Close	Coca P	99	0
Calderona	1	2	549	Close	Coca P	99	0
Calderona	1	2	550	Close	Coca P	99	0
Calderona	1	2	551	Close	Coca P	99	0
Calderona	1	2	552	Close	Coca P	99	0
Calderona	1	2	553	Close	Coca P	99	0
Calderona	1	2	554	Close	Coca P	99	0
Calderona	1	2	555	Close	Coca P	99	0
Calderona	1	2	556	Close	Coca P	99	0
Calderona	1	2	557	Close	Coca P	99	0
Calderona	1	2	558	Close	Coca P	99	0
Calderona	1	2	559	Close	Coca P	99	0
Calderona	1	2	560	Close	Coca P	99	0
Calderona	1	2	561	Close	Coca P	99	0
Calderona	1	2	562	Close	Coca P	99	0
Calderona	1	2	563	Close	Coca P	99	0
Calderona	1	2	564	Close	Coca P	99	0
Calderona	1	2	565	Close	Coca P	99	0
Calderona	1	2	566	Close	Coca P	99	0
Calderona	1	2	567	Close	Coca P	99	0
Calderona	1	2	568	Close	Coca P	99	0
Calderona	1	2	569	Close	Coca P	99	0
Calderona	1	2	570	Close	Coca P	99	0
Calderona	1	2	571	Close	Coca P	99	0
Calderona	1	2	572	Close	Coca P	99	0
Calderona	1	2	573	Close	Coca P	99	0
Calderona	1	2	574	Close	Coca P	99	0
Calderona	1	2	575	Close	Coca P	99	0
Calderona	1	2	576	Close	Coca P	99	0
Calderona	1	2	577	Close	Coca P	99	0
Calderona	1	2	578	Close	Coca P	99	0
Calderona	1	2	579	Close	Coca P	99	0
Calderona	1	2	580	Close	Coca P	99	0
Calderona	1	2	581	Close	Coca P	99	0
Calderona	1	2	582	Close	Coca P	99	0
Calderona	1	2	583	Close	Coca P	99	0
Calderona	1	2	584	Close	Coca P	99	0
Calderona	1	2	585	Close	Coca P	99	0
Calderona	1	2	586	Close	Coca P	99	0
Calderona	1	2	587	Close	Coca P	99	0
Calderona	1	2	588	Close	Coca P	99	0
Calderona	1	2	589	Close	Coca P	99	0
Calderona	1	2	590	Close	Coca P	99	0
Calderona	1	2	591	Close	Coca P	99	0
Calderona	1	2	592	Close	Coca P	99	0
Calderona	1	2	593	Close	Coca P	99	0
Calderona	1	2	594	Close	Coca P	99	0
Calderona	1	2	595	Close	Coca P	99	0
Calderona	1	2	596	Close	Coca P	99	0
Calderona	1	2	597	Close	Coca P	99	0
Calderona	1	2	598	Close	Coca P	99	0
Calderona	1	2	599	Close	Coca P	99	0
Calderona	1	2	600	Close	Coca P	99	0
Calderona	1	2	601	Close	Coca P	99	0
Calderona	1	2	602	Close	Coca P	99	0
Calderona	1	2	603	Close	Coca P	99	0
Calderona	1	2	604	Close	Coca P	99	0
Calderona	1	2	605	Close	Coca P	99	0
Calderona	1	2	606	Close	Coca P	99	0
Calderona	1	2	607	Close	Coca P	99	0
Calderona	1	2	608	Close	Coca P	99	0
Calderona	1	2	609	Close	Coca P	99	0
Calderona	1	2	610	Close	Coca P	99	0
Calderona	1	2	611	Close	Coca P	99	0
Calderona	1	2	612	Close	Coca P	99	0
Calderona	1	2	613	Close	Coca P	99	0
Calderona	1	2	614	Close	Coca P	99	0
Calderona	1	2	615	Close	Coca P	99	0
Calderona	1	2	616	Close	Coca P	99	0
Calderona	1	2	617	Close	Coca P	99	0
Calderona	1	2	618	Close	Coca P	99	0
Calderona	1	2	619	Close	Coca P	99	0
Calderona	1	2	620	Close	Coca P	99	0
Calderona	1	2	621	Close	Coca P	99	0
Calderona	1	2	622	Close	Coca P	99	0
Calderona	1	2	623	Close	Coca P	99	0
Calderona	1	2	624	Close	Coca P	99	0
Calderona	1	2	625	Close	Coca P	99	0
Calderona	1	2	626	Close	Coca P	99	0
Calderona	1	2	627	Close	Coca P	99	0
Calderona	1	2	628	Close	Coca P	99	0
Calderona	1	2	629	Close	Coca P	99	0
Calderona	1	2	630	Close	Coca P	99	0
Calderona	1	2	631	Close	Coca P	99	0
Calderona	1	2	632	Close	Coca P	99	0
Calderona	1	2	633	Close	Coca P	99	0
Calderona	1	2	634	Close	Coca P	99	0
Calderona	1	2	635	Close	Coca P	99	0
Calderona	1	2	636	Close	Coca P	99	0
Calderona	1	2	637	Close	Coca P	99	0
Calderona	1	2	638	Close	Coca P	99	0
Calderona	1	2	639	Close	Coca P	99	0
Calderona	1	2	640	Close	Coca P	99	0
Calderona	1	2	641	Close	Coca P	99	0
Calderona	1	2	642	Close	Coca P	99	0
Calderona	1	2	643	Close	Coca P	99	0
Calderona	1	2	644	Close	Coca P	99	0
Calderona	1	2	645	Close	Coca P	99	0
Calderona	1	2	646	Close	Coca P	99	0
Calderona	1	2	647	Close	Coca P	99	0
Calderona	1	2	648	Close	Coca P	99	0
Calderona	1	2	649	Close	Coca P	99	0
Calderona	1	2	650	Close	Coca P	99	0
Calderona	1	2	651	Close	Coca P	99	0
Calderona	1	2	652	Close	Coca P	99	0
Calderona	1	2	653	Close	Coca P	99	0
Calderona	1	2	654	Close	Coca P	99	0
Calderona	1	2	655	Close	Coca P	99	0
Calderona	1	2	656	Close	Coca P	99	0
Calderona	1	2	657	Close	Coca P	99	0
Calderona	1	2	658	Close	Coca P	99	0
Calderona	1	2	659	Close	Coca P	99	0
Calderona	1	2	660	Close	Coca P	99	0
Calderona	1	2	661	Close	Coca P	99	0
Calderona	1	2	662	Close	Coca P	99	0
Calderona	1	2	663	Close	Coca P	99	0
Calderona	1	2	664	Close	Coca P	99	0
Calderona	1	2	665	Close	Coca P	99	0
Calderona	1	2	666	Close	Coca P	99	0
Calderona	1	2	667	Close	Coca P	99	0
Calderona	1	2	668	Close	Coca P	99	0
Calderona	1	2	669	Close	Coca P	99	0
Calderona	1	2	670	Close	Coca P	99	0
Calderona	1	2	671	Close	Coca P	99	0
Calderona	1	2	672	Close	Coca P	99	0
Calderona	1	2	673	Close	Coca P	99	0
Calderona	1	2	674	Close	Coca P	99	0
Calderona	1	2	675	Close	Coca P	99	0
Calderona	1	2	676	Close	Coca P	99	0
Calderona	1	2	677	Close	Coca P	99	0
Calderona	1	2	678	Close	Coca P	99	0
Calderona	1	2	679	Close	Coca P	99	0
Calderona	1	2	680	Close	Coca P	99	0
Calderona	1	2	681	Close	Coca P	99	0
Calderona	1	2	682	Close	Coca P	99	0
Calderona	1	2	683	Close	Coca P	99	0
Calderona	1	2	684	Close	Coca P	99	0
Calderona	1	2	685	Close	Coca P	99	0
Calderona	1	2	686	Close	Coca P	99	0
Calderona	1	2	687	Close	Coca P	99	0
Calderona	1	2	688	Close	Coca P	99	0
Calderona	1	2	689	Close	Coca P	99	0
Calderona	1	2	690	Close	Coca P	99	0
Calderona	1	2	691	Close	Coca P	99	0
Calderona	1	2	692	Close	Coca P	99	0
Calderona	1	2	693	Close	Coca P	99	0
Calderona	1	2	694	Close	Coca P	99	0
Calderona	1	2	695	Close	Coca P	99	0
Calderona	1	2	696	Close	Coca P	99	0
Calderona	1	2	697	Close	Coca P	99	0
Calderona	1	2	698	Close	Coca P	99	0
Calderona	1	2	699	Close	Coca P	99	0
Calderona	1	2	700	Close	Coca P	99	0
Calderona	1	2	701	Close	Coca P	99	0
Calderona	1	2	702	Close	Coca P	99	0
Calderona	1	2	703	Close	Coca P	99	0
Calderona	1	2	704	Close	Coca P	99	0
Calderona	1	2	705	Close	Coca P	99	0
Calderona	1	2	706	Close	Coca P	99	0
Calderona	1	2	707	Close	Coca P	99	0
Calderona	1	2	708	Close	Coca P	99	0
Calderona	1	2	709	Close	Coca P	99	0
Calderona	1	2	710	Close	Coca P	99	0
Calderona	1	2	711	Close	Coca P	99	0
Calderona	1	2	712	Close	Coca P	99	0
Calderona	1	2	713	Close	Coca P	99	0
Calderona	1	2	714	Close	Coca P	99	0
Calderona	1	2	715	Close	Coca P	99	0
Calderona	1	2	716	Close	Coca P	99	0
Calderona	1	2	717	Close	Coca P	99	0
Calderona	1	2	718	Close	Coca P	99	0
Calderona	1	2	719	Close	Coca P	99	0
Calderona	1	2	720	Close	Coca P	99	0
Calderona	1	2	721	Close	Coca P	99	0
Calderona	1	2	722	Close	Coca P	99	0
Calderona	1	2	723	Close	Coca P	99	0
Calderona	1	2	724	Close	Coca P	99	0
Calderona	1	2	725	Close	Coca P	99	0
Calderona	1	2	726	Close	Coca P	99	0
Calderona	1	2	727	Close	Coca P	99	0
Calderona	1	2	728	Close	Coca P	99	0
Calderona	1	2	729	Close	Coca P	99	0
Calderona	1	2	730	Close	Coca P	99	0
Calderona	1	2	731	Close	Coca P	99	0
Calderona	1	2	732	Close	Coca P	99	0
Calderona	1	2	733	Close	Coca P	99	0
Calderona	1	2	734	Close	Coca P	99	0
Calderona	1	2	735	Close	Coca P	99	0
Calderona	1	2	736	Close	Coca P	99	0
Calderona	1	2	737	Close	Coca P	99	0
Calderona	1	2	738	Close	Coca P	99	0
Calderona	1	2	739	Close	Coca P	99	0
Calderona	1	2	740	Close	Coca P	99	0
Calderona	1	2	741	Close	Coca P	99	0
Calderona	1	2	742	Close	Coca P	99	0
Calderona	1	2	743	Close	Coca P	99	0
Calderona	1	2	744	Close	Coca P	99	0
Calderona	1	2	745	Close	Coca P	99	0
Calderona	1	2	746	Close	Coca P	99	0
Calderona	1	2	747	Close	Coca P	99	0
Calderona	1	2	748	Close	Coca P	99	0
Calderona	1	2	749	Close	Coca P	99	0
Calderona	1	2	750	Close	Coca P	99	0
Calderona	1	2	751	Close	Coca P	99	0
Calderona	1	2	752	Close	Coca P	99	0
Calderona	1	2	753	Close	Coca P	99	0
Calderona	1	2	754	Close	Coca P	99	0
Calderona	1	2	755	Close	Coca P	99	0
Calderona	1	2	756	Close	Coca P	99	0
Calderona	1	2	757	Close	Coca P	99	0
Calderona	1	2	758	Close	Coca P	99	0
Calderona	1	2	759	Close	Coca P	99	0
Calderona	1	2	760	Close	Coca P	99	0
Calderona	1	2	761	Close	Coca P	99	0
Calderona	1	2	762	Close	Coca P	99	0
Calderona	1	2	763	Close	Coca P	99	0
Calderona	1	2	764	Close	Coca P	99	0
Calderona	1	2	765	Close	Coca P	99	0
Calderona	1	2	766	Close	Coca P	99	0
Calderona	1	2	767	Close	Coca P	99	0
Calderona	1	2	768	Close	Coca P	99	0
Calderona	1	2	769	Close	Coca P	99	0
Calderona	1	2	770	Close	Coca P	99	0
Calderona	1	2	771	Close	Coca P	99	0
Calderona	1	2	772	Close	Coca P	99	0
Calderona	1	2	773	Close	Coca P	99	0
Calderona	1	2	774	Close	Coca P	99	0
Calderona	1	2	775	Close	Coca P	99	0
Calderona	1	2	776	Close	Coca P	99	0
Calderona	1	2	777	Close	Coca P	99	0
Calderona	1	2	778	Close	Coca P	99	0
Calderona	1	2	779	Close	Coca P	99	0
Calderona	1	2	780	Close	Coca P	99	0
Calderona	1	2	781	Close	Coca P	99	0
Calderona	1	2	782	Close	Coca P	99	0
Calderona	1	2	783	Close	Coca P	99	0
Calderona	1	2	784	Close	Coca P	99	0
Calderona	1	2	785	Close	Coca P	99	0
Calderona	1	2	786	Close	Coca P	99	0
Calderona	1	2	787	Close	Coca P	99	0
Calderona	1	2	788	Close	Coca P	99	0
Calderona	1	2	789	Close	Coca P	99	0
Calderona	1	2	790	Close	Coca P	99	0
Calderona	1	2	791	Close	Coca P	99	0
Calderona	1	2	792	Close	Coca P	99	0
Calderona	1	2	793	Close	Coca P	99	0
Calderona	1	2	794	Close	Coca P	99	0
Calderona	1	2	795	Close	Coca P	99	0
Calderona	1	2	796	Close	Coca P	99	0
Calderona	1	2	797	Close	Coca P	99	0
Calderona	1	2	798	Close	Coca P	99	0
Calderona	1	2	799	Close	Coca P	99	0
Calderona	1	2	800	Close	Coca P	99	0
Calderona	1	2	801	Close	Coca P	99	0
Calderona	1	2	802	Close	Coca P	99	0
Calderona	1	2	803	Close	Coca P	99	0
Calderona	1	2	804	Close	Coca P	99	0
Calderona	1	2	805	Close	Coca P	99	0
Calderona	1	2	806	Close	Coca P	99	0
Calderona	1	2	807	Close	Coca P	99	0
Calderona	1	2	808	Close	Coca P	99	0
Calderona	1	2	809	Close	Coca P	99	0
Calderona	1	2	810	Close	Coca P	99	0
Calderona	1	2	811	Close	Coca P	99	0
Calderona	1	2	812	Close	Coca P	99	0
Calderona	1	2	813	Close	Coca P	99	0
Calderona	1	2	814	Close	Coca P	99	0
Calderona	1	2	815	Close	Coca P	99	0
Calderona	1	2	816	Close	Coca P	99	0
Calderona	1	2	817	Close	Coca P	99	0
Calderona	1	2	818	Close	Coca P	99	0
Calderona	1	2	819	Close	Coca P	99	0
Calderona	1	2	820	Close	Coca P	99	0
Calderona	1	2	821	Close	Coca P	99	0
Calderona	1	2	822	Close	Coca P	99	0
Calderona	1	2	823	Close	Coca P	99	0
Calderona	1	2	824	Close	Coca P	99	0
Calderona	1	2	825	Close	Coca P	99	0
Calderona	1	2	826	Close	Coca P	99	0
Calderona	1	2	827	Close	Coca P	99	0
Calderona	1	2	828	Close	Coca P	99	0
Calderona	1	2	829	Close	Coca P	99	0
Calderona	1	2	830	Close	Coca P	99	0
Calderona	1	2	831	Close	Coca P	99	0
Calderona	1	2	832	Close	Coca P	99	0
Calderona	1	2	833	Close	Coca P	99	0
Calderona	1	2	834	Close	Coca P	99	0
Calderona	1	2	835	Close	Coca P	99	0
Calderona	1	2	836	Close	Coca P	99	0
Calderona	1	2	837	Close	Coca P	99	0
Calderona	1	2	838	Close	Coca P	99	0
Calderona	1	2	839	Close	Coca P	99	0
Calderona	1	2	840	Close	Coca P	99	0
Calderona	1	2	841	Close	Coca P	99	0
Calderona	1	2	842	Close	Coca P	99	0
Calderona	1	2	843	Close	Coca P	99	0
Calderona	1	2	844	Close	Coca P	99	0
Calderona	1	2	845	Close	Coca P	99	0
Calderona	1	2	846	Close	Coca P	99	0
Calderona	1	2	847	Close	Coca P	99	0
Calderona	1	2	848	Close	Coca P	99	0
Calderona	1	2	849	Close	Coca P	99	0
Calderona	1	2	850	Close	Coca P	99	0
Calderona	1	2	851	Close	Coca P	99	0
Calderona	1	2	852	Close	Coca P	99	0
Calderona	1	2	853	Close	Coca P	99	0
Calderona	1	2	854	Close	Coca P	99	0
Calderona	1	2	855	Close	Coca P	99	0
Calderona	1	2	856	Close	Coca P	99	0
Calderona	1	2	857	Close	Coca P	99	0
Calderona	1	2	858	Close	Coca P	99	0
Calderona	1	2	859	Close	Coca P	99	0
Calderona	1	2	860	Close	Coca P	99	0
Calderona	1	2	861	Close	Coca P	99	0
Calderona	1	2	862	Close	Coca P	99	0
Calderona	1	2	863	Close	Coca P	99	0
Calderona	1	2	864	Close	Coca P	99	0
Calderona	1	2	865	Close	Coca P	99	0
Calderona	1	2	866	Close	Coca P	99	0
Calderona	1	2	867	Close	Coca P	99	0
Calderona	1	2	868	Close	Coca P	99	0
Calderona	1	2	869	Close	Coca P	99	0
Calderona	1	2	870	Close	Coca P	99	0
Calderona	1	2	871	Close	Coca P	99	0
Calderona	1	2	872	Close	Coca P	99	0
Calderona	1	2	873	Close	Coca P	99	0
Calderona	1	2	874	Close	Coca P	99	0
Calderona	1	2	875	Close	Coca P	99	0
Calderona	1	2	876	Close	Coca P	99	0
Calderona	1	2	877	Close	Coca P	99	0
Calderona	1	2	878	Close	Coca P	99	0
Calderona	1	2	879	Close	Coca P	99	0
Calderona	1	2	880	Close	Coca P	99	0
Calderona	1	2	881	Close	Coca P	99	0
Calderona	1	2	882	Close	Coca P	99	0
Calderona	1	2	883	Close	Coca P	99	0
Calderona	1	2	884	Close	Coca P	99	0
Calderona	1	2	885	Close	Coca P	99	0
Calderona	1	2	886	Close	Coca P	99	0
Calderona	1	2	887	Close	Coca P	99	0
Calderona	1	2	888	Close	Coca P	99	0
Calderona	1	2	889	Close	Coca P	99	0
Calderona	1	2	890	Close	Coca P	99	0
Calderona	1	2	891	Close	Coca P	99	0
Calderona	1	2	892	Close	Coca P	99	0
Calderona	1	2	893	Close	Coca P	99	0
Calderona	1	2	894	Close	Coca P	99	0
Calderona	1	2	895	Close	Coca P	99	0
Calderona	1	2	896	Close	Coca P	99	0
Calderona	1	2	897	Close	Coca P	99	0
Calderona	1	2	898	Close	Coca P	99	0
Calderona	1	2	899	Close	Coca P	99	0
Calderona	1	2	900	Close	Coca P	99	0
Calderona	1	2	901	Close	Coca P	99	0
Calderona	1	2	902	Close	Coca P	99	0
Calderona	1	2	903	Close	Coca P	99	0
Calderona	1	2	904	Close	Coca P	99	0
Calderona	1	2	905	Close	Coca P	99	0
Calderona	1	2	906	Close	Coca P	99	0
Calderona	1	2	907	Close	Coca P	99	0
Calderona	1	2	908	Close	Coca P	99	0
Calderona	1	2	909	Close	Coca P	99	0
Calderona	1	2	910	Close	Coca P	99	0
Calderona	1	2	911	Close	Coca P	99	0
Calderona	1	2	912	Close	Coca P	99	0
Calderona	1	2	913	Close	Coca P	99	0
Calderona	1	2	914	Close	Coca P	99	0
Calderona	1	2	915	Close	Coca P	99	0
Calderona	1	2	916	Close	Coca P	99	0
Calderona	1	2	917	Close	Coca P	99	0
Calderona	1	2	918	Close	Coca P	99	0
Calderona	1	2	919	Close	Coca P	99	0
Calderona	1	2	920	Close	Coca P	99	0
Calderona	1	2	921	Close	Coca P	99	0
Calderona	1	2	922	Close	Coca P	99	0
Calderona	1	2	923	Close	Coca P	99	0
Calderona	1	2	924	Close	Coca P	99	0
Calderona	1	2	925	Close	Coca P	99	0
Calderona	1	2	926	Close	Coca P	99	0
Calderona	1	2	927	Close	Coca P	99	0
Calderona	1	2	928	Close	Coca P	99	0
Calderona	1	2	929	Close	Coca P	99	0
Calderona	1	2	930	Close	Coca P	99	0
Calderona	1	2	931	Close	Coca P	99	0
Calderona	1	2	932	Close	Coca P	99	0
Calderona	1	2	933	Close	Coca P	99	0
Calderona	1	2	934	Close	Coca P	99	0
Calderona	1	2	935	Close	Coca P	99	0
Calderona	1	2	936	Close	Coca P	99	0
Calderona	1	2	937	Close	Coca P	99	0
Calderona	1	2	938	Close	Coca P	99	0
Calderona	1	2	939	Close	Coca P	99	0
Calderona	1	2	940	Close	Coca P	99	0
Calderona	1	2	941	Close	Coca P	99	0
Calderona	1	2	942	Close	Coca P	99	0
Calderona	1	2	943	Close	Coca P	99	0
Calderona	1	2	944	Close	Coca P	99	0
Calderona	1	2	945	Close	Coca P	99	0
Calderona	1	2	946	Close	Coca P	99	0
Calderona	1	2	947	Close	Coca P	99	0
Calderona	1	2	948	Close	Coca P	99	0
Calderona	1	2	949	Close	Coca P	99	0
Calderona	1	2	950	Close	Coca P	99	0
Calderona	1	2	951	Close	Coca P	99	0
Calderona	1	2	952	Close	Coca P	99	0
Calderona	1	2	953	Close	Coca P	99	0
Calderona	1	2	954	Close	Coca P	99	0
Calderona	1	2	955	Close	Coca P	99	0
Calderona	1	2	956	Close	Coca P	99	0
Calderona	1	2	957	Close	Coca P	99	0
Calderona	1	2	958	Close	Coca P	99	0
Calderona	1	2	959	Close	Coca P	99	0
Calderona	1	2	960	Close	Coca P	99	0
Calderona	1	2	961	Close	Coca P	99	0
Calderona	1	2	962	Close	Coca P	99	0
Calderona	1	2	963	Close	Coca P	99	0
Calderona	1	2	964	Close	Coca P	99	0
Calderona	1	2	965	Close	Coca P	99	0
Calderona	1	2	966	Close	Coca P	99	0
Calderona	1	2	967	Close	Coca P	99	0
Calderona	1	2	968	Close	Coca P	99	0
Calderona	1	2	969	Close	Coca P	99	0
Calderona	1	2	970	Close	Coca P	99	0
Calderona	1	2	971	Close	Coca P	99	0
Calderona	1	2	972	Close	Coca P	99	0
Calderona	1	2	973	Close	Coca P	99	0
Calderona	1	2	974	Close	Coca P	99	0
Calderona	1	2	975	Close	Coca P	99	0
Calderona	1	2	976	Close	Coca P	99	0
Calderona	1	2	977	Close	Coca P	99	0
Calderona	1	2	978	Close	Coca P	99	0
Calderona	1	2	979	Close	Coca P	99	0
Calderona	1	2	980	Close	Coca P	99	0
Calderona	1	2	981	Close	Coca P	99	0
Calderona	1	2	982	Close	Coca P	99	0
Calderona	1	2	983	Close	Coca P	99	0
Calderona	1	2	984	Close	Coca P	99	0
Calderona	1	2	985	Close	Coca P	99	0
Calderona	1	2	986	Close	Coca P	99	0
Calderona	1	2	987	Close	Coca P	99	0
Calderona	1	2	988	Close	Coca P	99	0
Calderona	1	2	989	Close	Coca P	99	0
Calderona	1	2	990	Close	Coca P	99	0
Calderona	1	2	991	Close	Coca P	99	0
Calderona	1	2	992	Close	Coca P	99	0
Calderona	1	2	993	Close	Coca P	99	0
Calderona	1	2	994	Close	Coca P	99	0
Calderona	1	2	995	Close	Coca P	99	0
Calderona	1	2	996	Close	Coca P	99	0
Calderona	1	2	997	Close	Coca P	99	0
Calderona	1	2	998	Close	Coca P	99	0
Calderona	1	2	999	Close	Coca P	99	0
Calderona	1	2	1000	Close	Coca P	99	0
Calderona	1	3	1001	Close	Calderona P	49	1
Calderona	1	3	1002	Close	Calderona P	49	1
Calderona	1	3	1003	Close	Calderona P	49	1
Calderona	1	3	1004	Close	Calderona P	73	1
Calderona	1	3	1005	Close	Calderona P	73	1
Calderona	1	3	1006	Close	Calderona P	73	1
Calderona	1	3	1007	Close	Calderona P	73	1
Calderona	1	3	1008	Close	Calderona P	73	1
Calderona	1	3	1009	Close	Calderona P	73	0
Calderona	1	3	1010	Close	Calderona P	99	0
Calderona	1	3	1011	Close	Calderona P	99	0
Calderona	1	3	1012	Close	Calderona P	99	0
Calderona	1	3	1013	Close	Calderona P	99	0
Calderona	1	3	1014	Close	Calderona P	99	0
Calderona	1	3	1015	Close	Calderona P	99	0
Calderona	1	3	1016	Close	Calderona P	99	0
Calderona	1	3	1017	Close	Calderona P	99	0
Calderona	1	3	1018	Close	Calderona P	99	0
Calderona	1	3	1019	Close	Calderona P	99	0
Calderona	1	3	1020	Close	Calderona P	99	0
Calderona	1	3	1021	Close	Calderona P	99	0
Calderona	1	3	1022	Close	Calderona P	99	0
Calderona	1	3	1023	Close	Calderona P	99	0
Calderona	1	3	1024	Close	Calderona P	99	0
Calderona	1	3	1025	Close	Calderona P	99	0
Calderona	1	3	1026	Close	Calderona P	99	0
Calderona	1	3	1027	Close	Calderona P	99	0
Calderona	1	3	1028	Close	Calderona P	99	0
Calderona	1	3	1029	Close	Calderona P	99	0
Calderona	1	3	1030	Close	Calderona P	99	0
Calderona	1	3	1031	Close	Calderona P	99	0
Calderona	1	3	1032	Close	Calderona P	99	0
Calderona	1	3	1033	Close	Calderona P	99	0
Calderona	1	3	1034	Close	Calderona P	99	0
Calderona	1	3	1035	Close	Calderona P	99	0
Calderona	1	3	1036	Close	Calderona P	99	0
Calderona	1	3	1037	Close	Calderona P	99	0
Calderona	1	3	1038	Close	Calderona P	99	0
Calderona	1	3	1039	Close	Calderona P	99	0
Calderona	1	3	1040	Close	Calderona P	99	0
Calderona	1	3	1041	Close	Calderona P	99	0
Calderona	1	3	1042	Close	Calderona P	99	0
Calderona	1	3	1043	Close	Calderona P	99	0
Calderona	1	3	1044	Close	Calderona P	99	0
Calderona	1	3	1045	Close	Calderona P	99	0
Calderona	1	3	1046	Close	Calderona P	99	0
Calderona	1	3	1047	Close	Calderona P	99	0
Calderona	1	3	1048	Close	Calderona P	99	0
Calderona	1	3	1049	Close	Calderona P	99	0
Calderona	1	3	1050	Close	Calderona P	99	0
Calderona	1	3	1051	Close	Calderona P	99	0
Calderona	1	3	1052	Close	Calderona P	99	0
Calderona	1	3	1053	Close	Calderona P	99	0
Calderona	1	3	1054	Close	Calderona P	99	0
Calderona	1	3	1055	Close	Calderona P	99	0
Calderona	1	3	1056	Close	Calderona P	99	0
Calderona	1	3	1057	Close	Calderona P	99	0
Calderona	1	3	1058	Close	Calderona P	99	0
Calderona	1	3	1059	Close	Calderona P	99	0
Calderona	1	3	1060	Close	Calderona P	99	0
Calderona	1	3	1061	Close	Calderona P	99	0
Calderona	1	3	1062	Close	Calderona P	99	0
Calderona	1	3	1063	Close	Calderona P	99	0
Calderona	1	3	1064	Close	Calderona P	99	0
Calderona	1	3	1065	Close	Calderona P	99	0
Calderona	1	3	1066	Close	Calderona P	99	0
Calderona	1	3	1067	Close	Calderona P	99	0
Calderona	1	3	1068	Close	Calderona P	99	0
Calderona	1	3	1069	Close	Calderona P	99	0
Calderona	1	3	1070	Close	Calderona P	99	0
Calderona	1	3	1071	Close	Calderona P	99	0
Calderona	1	3	1072	Close	Calderona P	99	0
Calderona	1	3	1073	Close	Calderona P	99	0
Calderona	1	3	1074	Close	Calderona P	99	0
Calderona	1	3	1075	Close	Calderona P	99	0
Calderona	1	3	1076	Close	Calderona P	99	0
Calderona	1	3	1077	Close	Calderona P	99	0
Calderona	1	3	1078	Close	Calderona P	99	0
Calderona	1	3	1079	Close	Calderona P	99	0
Calderona	1	3	1080	Close	Calderona P	99	0
Calderona	1	3	1081	Close	Calderona P	99	0
Calderona	1	3	1082	Close	Calderona P	99	0
Calderona	1	3	1083	Close	Calderona P	99	0
Calderona	1	3	1084	Close	Calderona P	99	0
Calderona	1	3	1085	Close	Calderona P	99	0
Calderona	1	3	1086	Close	Calderona P	99	0
Calderona	1	3	1087	Close	Calderona P	99	0
Calderona	1	3	1088	Close	Calderona P	99	0
Calderona	1	3	1089	Close	Calderona P	99	0
Calderona	1	3	1090	Close	Calderona P	99	0
Calderona	1	3	1091	Close	Calderona P	99	0
Calderona	1	3	1092	Close	Calderona P	99	0
Calderona	1	3	1093	Close	Calderona P	99	0
Calderona	1	3	1094	Close	Calderona P	99	0
Calderona	1	3	1095	Close	Calderona P	99	0
Calderona	1	3	1096	Close	Calderona P	99	0
Calderona	1	3	1097	Close	Calderona P	99	0
Calderona	1	3	1098	Close	Calderona P	99	0
Calderona	1	3	1099	Close	Calderona P	99	0
Calderona	1	3	1100	Close	Calderona P	99	0
Calderona	1	3	1101	Close	Calderona P	99	0
Calderona	1	3	1102	Close	Calderona P	99	0
Calderona	1	3	1103	Close	Calderona P	99	0
Calderona	1	3	1104	Close	Calderona P	99	0
Calderona	1	3	1105	Close	Calderona P	99	0
Calderona	1	3	1106	Close	Calderona P	99	0
Calderona	1	3	1107	Close	Calderona P	99	0
Calderona	1	3	1108	Close	Calderona P	99	0
Calderona	1	3	1109	Close	Calderona P	99	0
Calderona	1	3	1110	Close	Calderona P	99	0
Calderona	1	3	1111	Close	Calderona P	99	0
Calderona	1	3	1112	Close	Calderona P	99	0
Calderona	1	3	1113	Close	Calderona P	99	0
Calderona	1	3	1114	Close	Calderona P	99	0
Calderona	1	3	1115	Close	Calderona P	99	0
Calderona	1	3	1116	Close	Calderona P	99	0
Calderona	1	3	1117	Close	Calderona P	99	0
Calderona	1	3	1118	Close	Calderona P	99	0
Calderona	1	3	1119	Close	Calderona P	99	0
Calderona	1	3	1120	Close	Calderona P	99	0
Calderona	1	3	1121	Close	Calderona P	99	0
Calderona	1	3	1122	Close	Calderona P	99	0
Calderona	1	3	1123	Close	Calderona P	99	0
Calderona	1	3	1124	Close	Calderona P	99	0
Calderona	1	3	1125	Close	Calderona P	99	0
Calderona	1	3	1126	Close	Calderona P	99	0
Calderona	1	3	1127	Close	Calderona P	99	0
Calderona	1	3	1128	Close	Calderona P	99	0
Calderona	1	3	1129	Close	Calderona P	99	0
Calderona	1	3	1130	Close	Calderona P	99	0
Calderona	1	3	1131	Close	Calderona P	99	0
Calderona	1	3	1132	Close	Calderona P	99	0
Calderona	1	3	1133	Close	Calderona P	99	0
Calderona	1	3	1134	Close	Calderona P	99	0
Calderona	1	3	1135	Close	Calderona P	99	0
Calderona	1	3	1136	Close	Calderona P	99	0
Calderona	1	3	1137	Close	Calderona P	99	0
Calderona	1	3	1138	Close	Calderona P	99	0
Calderona	1	3	1139	Close	Calderona P	99	0
Calderona	1	3	1140	Close	Calderona P	99	0
Calderona	1	3	1141	Close	Calderona P	99	0
Calderona	1	3	1142	Close	Calderona P	99	0
Calderona	1	3	1143	Close	Calderona P	99	0
Calderona	1	3	1144	Close	Calderona P	99	0
Calderona	1	3	1145	Close	Calderona P	99	0
Calderona	1	3	1146	Close	Calderona P	99	0
Calderona	1	3	1147	Close	Calderona P	99	0
Calderona	1	3	1148	Close	Calderona P	99	0
Calderona	1	3	1149	Close	Calderona P	99	0
Calderona	1	3	1150	Close	Calderona P	99	0
Calderona	1	3	1151	Close	Calderona P	99	0
Calderona	1	3	1152	Close	Calderona P	99	0
Calderona	1	3	1153	Close	Calderona P	99	0
Calderona	1	3	1154	Close	Calderona P	99	0
Calderona	1	3	1155	Close	Calderona P	99	0
Calderona	1	3	1156	Close	Calderona P	99	0
Calderona	1	3	1157	Close	Calderona P	99	0
Calderona	1	3	1158	Close	Calderona P	99	0
Calderona	1	3	1159	Close	Calderona P	99	0
Calderona	1	3	1160	Close	Calderona P	99	0
Calderona	1	3	1161	Close	Calderona P	99	0
Calderona	1	3	1162	Close	Calderona P	99	0
Calderona	1	3	1163	Close	Calderona P	99	0
Calderona	1	3	1164	Close	Calderona P	99	0
Calderona	1	3	1165	Close	Calderona P	99	0
Calderona	1	3	1166	Close	Calderona P	99	0
Calderona	1	3	1167	Close	Calderona P	99	0
Calderona	1	3	1168	Close	Calderona P	99	0
Calderona	1	3	1169	Close	Calderona P	99	0
Calderona	1	3	1170	Close	Calderona P	99	0
Calderona	1	3	1171	Close	Calderona P	99	0
Calderona	1	3	1172	Close	Calderona P	99	0
Calderona	1	3	1173	Close	Calderona P	99	0
Calderona	1	3	1174	Close	Calderona P	99	0
Calderona	1	3	1175	Close	Calderona P	99	0
Calderona	1	3	1176	Close	Calderona P	99	0
Calderona	1	3	1177	Close	Calderona P	99	0
Calderona	1	3	1178	Close	Calderona P	99	0
Calderona	1	3	1179	Close	Calderona P	99	0
Calderona	1	3	1180	Close	Calderona P	99	0
Calderona	1	3	1181	Close	Calderona P	99	0
Calderona	1	3	1182	Close	Calderona P	99	0
Calderona	1	3	1183	Close	Calderona P	99	0
Calderona	1	3	1184	Close	Calderona P	99	0
Calderona	1	3	1185	Close	Calderona P	99	0
Calderona	1	3	1186	Close	Calderona P	99	0
Calderona	1	3	1187	Close	Calderona P	99	0
Calderona	1	3	1188	Close	Calderona P	99	0
Calderona	1	3	1189	Close	Calderona P	99	0
Calderona	1	3	1190	Close	Calderona P	99	0
Calderona	1	3	1191	Close	Calderona P	99	0
Calderona	1	3	1192	Close	Calderona P	99	0
Calderona	1	3	1193	Close	Calderona P	99	0
Calderona	1	3	1194	Close	Calderona P	99	0
Calderona	1	3	1195	Close	Calderona P	99	0
Calderona	1	3	1196	Close	Calderona P	99	0
Calderona	1	3	1197	Close	Calderona P	99	0
Calderona	1	3	1198	Close	Calderona P	99	0
Calderona	1	3	1199	Close	Calderona P	99	0
Calderona	1	3	1200	Close	Calderona P	99	0
Calderona	1	3	1201	Close	Calderona P	99	0
Calderona	1	3	1202	Close	Calderona P	99	0
Calderona	1	3	1203	Close	Calderona P	99	0
Calderona	1	3	1204	Close	Calderona P	99	0
Calderona	1	3	1205	Close	Calderona P	99	0
Calderona	1	3	1206	Close	Calderona P	99	0
Calderona	1	3	1207	Close	Calderona P	99	0
Calderona	1	3	1208	Close	Calderona P	99	0
Calderona	1	3	1209	Close	Calderona P	99	0
Calderona	1	3	1210	Close	Calderona P	99	0
Calderona	1	3	1211	Close	Calderona P	99	0
Calderona	1	3	1212	Close	Calderona P	99	0
Calderona	1	3	1213	Close	Calderona P	99	0
Calderona	1	3	1214	Close	Calderona P	99	0
Calderona	1	3	1215	Close	Calderona P	99	0
Calderona	1	3	1216	Close	Calderona P	99	0
Calderona	1	3	1217	Close	Calderona P	99	0
Calderona	1	3	1218	Close	Calderona P	99	0
Calderona	1	3	1219	Close	Calderona P	99	0
Calderona	1	3	1220	Close	Calderona P	99	0
Calderona	1	3	1221	Close	Calderona P	99	0
Calderona	1	3	1222	Close	Calderona P	99	0
Calderona	1	3	1223	Close	Calderona P	99	0
Calderona	1	3	1224	Close	Calderona P	99	0
Calderona	1	3	1225	Close	Calderona P	99	0
Calderona	1	3	1226	Close	Calderona P	99	0
Calderona	1	3	1227	Close	Calderona P	99	0
Calderona	1	3	1228	Close	Calderona P	99	0
Calderona	1	3	1229	Close	Calderona P	99	0
Calderona	1	3	1230	Close	Calderona P	99	0
Calderona	1	3	1231	Close	Calderona P	99	0
Calderona	1	3	1232	Close	Calderona P	99	0
Calderona	1	3	1233	Close	Calderona P	99	0
Calderona	1	3	1234	Close	Calderona P	99	0
Calderona	1	3	1235	Close	Calderona P	99	0
Calderona	1	3	1236	Close	Calderona P	99	0
Calderona	1	3	1237	Close	Calderona P	99	0
Calderona	1	3	1238	Close	Calderona P	99	0
Calderona	1	3	1239	Close	Calderona P	99	0
Calderona	1	3	1240	Close	Calderona P	99	0
Calderona	1	3	1241	Close	Calderona P	99	0
Calderona	1	3	1242	Close	Calderona P	99	0
Calderona	1	3	1243	Close	Calderona P	99	0
Calderona	1	3	1244	Close	Calderona P	99	0
Calderona	1	3	1245	Close	Calderona P	99	0
Calderona	1	3	1246	Close	Calderona P	99	0
Calderona	1	3	1247	Close	Calderona P	99	0
Calderona	1	3	1248	Close	Calderona P	99	0
Calderona	1	3	1249	Close	Calderona P	99	0
Calderona	1	3	1250	Close	Calderona P	99	0
Calderona	1	3	1251	Close	Calderona P	99	0
Calderona	1	3	1252	Close	Calderona P	99	0
Calderona	1	3	1253	Close	Calderona P	99	0
Calderona	1	3	1254	Close	Calderona P	99	0
Calderona	1	3	1255	Close	Calderona P	99	0
Calderona	1	3	1256	Close	Calderona P	99	0
Calderona	1	3	1257	Close	Calderona P	99	0
Calderona	1	3	1258	Close	Calderona P	99	0
Calderona	1	3	1259	Close	Calderona P	99	0
Calderona	1	3	1260	Close	Calderona P	99	0
Calderona	1	3	1261	Close	Calderona P	99	0
Calderona	1	3	1262	Close	Calderona P	99	0
Calderona	1	3	1263	Close	Calderona P	99	0
Calderona	1	3	1264	Close	Calderona P	99	0
Calderona	1	3	1265	Close	Calderona P	99	0
Calderona	1	3	1266	Close	Calderona P	99	0
Calderona	1	3	1267	Close	Calderona P	99	0
Calderona	1	3	1268	Close	Calderona P	99	0
Calderona	1	3	1269	Close	Calderona P	99	0
Calderona	1	3	1270	Close	Calderona P	99	0
Calderona	1	3	1271	Close	Calderona P	99	0
Calderona	1	3	1272	Close	Calderona P	99	0
Calderona	1	3	1273	Close	Calderona P	99	0
Calderona	1	3	1274	Close	Calderona P	99	0
Calderona	1	3	1275	Close	Calderona P	99	0
Calderona	1	3	1276	Close	Calderona P	99	0
Calderona	1	3	1277	Close	Calderona P	99	0
Calderona	1	3	1278	Close	Calderona P	99	0
Calderona	1	3	1279	Close	Calderona P	99	0
Calderona	1	3	1280	Close	Calderona P	99	0
Calderona	1	3	1281	Close	Calderona P	99	0
Calderona	1	3	1282	Close	Calderona P	99	0
Calderona	1	3	1283	Close	Calderona P	99	0
Calderona	1	3	1284	Close	Calderona P	99	0
Calderona	1	3	1285	Close	Calderona P	99	0
Calderona	1	3	1286	Close	Calderona P	99	0
Calderona	1	3	1287	Close	Calderona P	99	0
Calderona	1	3	1288	Close	Calderona P	99	0
Calderona	1	3	1289	Close	Calderona P	99	0
Calderona	1	3	1290	Close	Calderona P	99	0
Calderona	1	3	1291	Close	Calderona P	99	0
Calderona	1	3	1292	Close	Calderona P	99	0
Calderona	1	3	1293	Close	Calderona P	99	0
Calderona	1	3	1294	Close	Calderona P	99	0
Calderona	1	3	1295	Close	Calderona P	99	0
Calderona	1	3	1296	Close	Calderona P	99	0
Calderona	1	3	1297	Close	Calderona P	99	0
Calderona	1	3	1298	Close	Calderona P	99	0
Calderona	1	3	1299	Close	Calderona P	99	0
Calderona	1	3	1300	Close	Calderona P	99	0
Calderona	1	3	1301	Close	Calderona P	99	0
Calderona	1	3	1302	Close	Calderona P	99	0
Calderona	1	3	1303	Close	Calderona P	99	0
Calderona	1	3	1304	Close	Calderona P	99	0
Calderona	1	3	1305	Close	Calderona P	99	0
Calderona	1	3	1306	Close	Calderona P	99	0
Calderona	1	3	1307	Close	Calderona P	99	0
Calderona	1	3	1308	Close	Calderona P	99	0
Calderona	1	3	1309	Close	Calderona P	99	0
Calderona	1	3	1310	Close	Calderona P	99	0
Calderona	1	3	1311	Close	Calderona P	99	0
Calderona	1	3	1312	Close	Calderona P	99	0
Calderona	1	3	1313	Close	Calderona P	99	0
Calderona	1	3	1314	Close	Calderona P	99	0
Calderona	1	3	1315	Close	Calderona P	99	0
Calderona	1	3	1316	Close	Calderona P	99	0
Calderona	1	3	1317	Close	Calderona P	99	0
Calderona	1	3	1318	Close	Calderona P	99	0
Calderona	1	3	1319	Close	Calderona P	99	0
Calderona	1	3	1320	Close	Calderona P	99	0
Calderona	1	3	1321	Close	Calderona P	99	0
Calderona	1	3	1322	Close	Calderona P	99	0
Calderona	1	3	1323	Close	Calderona P	99	0
Calderona	1	3	1324	Close	Calderona P	99	0
Calderona	1	3	1325	Close	Calderona P	99	0
Calderona	1	3	1326	Close	Calderona P	99	0
Calderona	1	3	1327	Close	Calderona P	99	0
Calderona	1	3	1328	Close	Calderona P	99	0
Calderona	1	3	1329	Close	Calderona P	99	0
Calderona	1	3	1330	Close	Calderona P	99	0
Calderona	1	3	1331	Close	Calderona P	99	0
Calderona	1	3	1332	Close	Calderona P	99	0
Calderona	1	3	1333	Close	Calderona P	99	0
Calderona	1	3	1334	Close	Calderona P	99	0
Calderona	1	3	1335	Close	Calderona P	99	0
Calderona	1	3	1336	Close	Calderona P	99	0
Calderona	1	3	1337	Close	Calderona P	99	0
Calderona	1	3	1338	Close	Calderona P	99	0
Calderona	1	3	1339	Close	Calderona P	99	0
Calderona	1	3	1340	Close	Calderona P	99	0
Calderona	1	3	1341	Close	Calderona P	99	0
Calderona	1	3	1342	Close	Calderona P	99	0
Calderona	1	3	1343	Close	Calderona P	99	0
Calderona	1	3	1344	Close	Calderona P	99	0
Calderona	1	3	1345	Close	Calderona P	99	0
Calderona	1	3	1346	Close	Calderona P	99	0
Calderona	1	3	1347	Close	Calderona P	99	0
Calderona	1	3	1348	Close	Calderona P	99	0
Calderona	1	3	1349	Close	Calderona P	99	0
Calderona	1	3	1350	Close	Calderona P	99	0
Calderona	1	3	1351	Close	Calderona P	99	0
Calderona	1	3	1352	Close	Calderona P	99	0
Calderona	1	3	1353	Close	Calderona P	99	0
Calderona	1	3	1354	Close	Calderona P	99	0
Calderona	1	3	1355	Close	Calderona P	99	0
Calderona	1	3	1356	Close	Calderona P	99	0
Calderona	1	3	1357	Close	Calderona P	99	0
Calderona	1	3	1358	Close	Calderona P	99	0
Calderona	1	3	1359	Close	Calderona P	99	0
Calderona	1	3	1360	Close	Calderona P	99	0
Calderona	1	3	1361	Close	Calderona P	99	0
Calderona	1	3	1362	Close	Calderona P	99	0
Calderona	1	3	1363	Close	Calderona P	99	0
Calderona	1	3	1364	Close	Calderona P	99	0
Calderona	1	3	1365	Close	Calderona P	99	0
Calderona	1	3	1366	Close	Calderona P	99	0
Calderona	1	3	1367	Close	Calderona P	99	0
Calderona	1	3	1368	Close	Calderona P	99	0
Calderona	1	3	1369	Close	Calderona P	99	0
Calderona	1	3	1370	Close	Calderona P	99	0
Calderona	1	3	1371	Close	Calderona P	99	0
Calderona	1	3	1372	Close	Calderona P	99	0
Calderona	1	3	1373	Close	Calderona P	99	0
Calderona	1	3	1374	Close	Calderona P	99	0
Calderona	1	3	1375	Close	Calderona P	99	0
Calderona	1	3	1376	Close	Calderona P	99	0
Calderona	1	3	1377	Close	Calderona P	99	0
Calderona	1	3	1378	Close	Calderona P	99	0
Calderona	1	3	1379	Close	Calderona P	99	0
Calderona	1	3	1380	Close	Calderona P	99	0
Calderona	1	3	1381	Close	Calderona P	99	0
Calderona	1	3	1382	Close	Calderona P	99	0
Calderona	1	3	1383	Close	Calderona P	99	0
Calderona	1	3	1384	Close	Calderona P	99	0
Calderona	1	3	1385	Close	Calderona P	99	0
Calderona	1	3	1386	Close	Calderona P	99	0
Calderona	1	3	1387	Close	Calderona P	99	0
Calderona	1	3	1388	Close	Calderona P	99	0
Calderona	1	3	1389	Close	Calderona P	99	0
Calderona	1	3	1390	Close	Calderona P	99	0
Calderona	1	3	1391	Close	Calderona P	99	0
Calderona	1	3	1392	Close	Calderona P	99	0
Calderona	1	3	1393	Close	Calderona P	99	0
Calderona	1	3	1394	Close	Calderona P	99	0
Calderona	1	3	1395	Close	Calderona P	99	0
Calderona	1	3	1396	Close	Calderona P	99	0
Calderona	1	3	1397	Close	Calderona P	99	0
Calderona	1	3	1398	Close	Calderona P	99	0
Calderona	1	3	1399	Close	Calderona P	99	0
Calderona	1	3	1400	Close	Calderona P	99	0
Calderona	1	3	1401	Close	Calderona P	99	0
Calderona	1	3	1402	Close	Calderona P	99	0
Calderona	1	3	1403	Close	Calderona P	99	0
Calderona	1	3	1404	Close	Calderona P	99	0
Calderona	1	3	1405	Close	Calderona P	99	0
Calderona	1	3	1406	Close	Calderona P	99	0
Calderona	1	3	1407	Close	Calderona P	99	0
Calderona	1	3	1408	Close	Calderona P	99	0
Calderona	1	3	1409	Close	Calderona P	99	0
Calderona	1	3	1410	Close	Calderona P	99	0
Calderona	1	3	1411	Close	Calderona P	99	0
Calderona	1	3	1412	Close	Calderona P	99	0
Calderona	1	3	1413	Close	Calderona P	99	0
Calderona	1	3	1414	Close	Calderona P	99	0
Calderona	1	3	1415	Close	Calderona P	99	0
Calderona	1	3	1416	Close	Calderona P	99	0
Calderona	1	3	1417	Close	Calderona P	99	0
Calderona	1	3	1418	Close	Calderona P	99	0
Calderona	1	3	1419	Close	Calderona P	99	0
Calderona	1	3	1420	Close	Calderona P	99	0
Calderona	1	3	1421	Close	Calderona P	99	0
Calderona	1	3	1422	Close	Calderona P	99	0
Calderona	1	3	1423	Close	Calderona P	99	0
Calderona	1	3	1424	Close	Calderona P	99	0
Calderona	1	3	1425	Close	Calderona P	99	0
Calderona	1	3	1426	Close	Calderona P	99	0
Calderona	1	3	1427	Close	Calderona P	99	0
Calderona	1	3	1428	Close	Calderona P	99	0
Calderona	1	3	1429	Close	Calderona P	99	0
Calderona	1	3	1430	Close	Calderona P	99	0
Calderona	1	3	1431	Close	Calderona P	99	0
Calderona	1	3	1432	Close	Calderona P	99	0
Calderona	1	3	1433	Close	Calderona P	99	0
Calderona	1	3	1434	Close	Calderona P	99	0
Calderona	1	3	1435	Close	Calderona P	99	0
Calderona	1	3	1436	Close	Calderona P	99	0
Calderona	1	3	1437	Close	Calderona P	99	0
Calderona	1	3	1438	Close	Calderona P	99	0
Calderona	1	3	1439	Close	Calderona P	99	0
Calderona	1	3	1440	Close	Calderona P	99	0
Calderona	1	3	1441	Close	Calderona P	99	0
Calderona	1	3	1442	Close	Calderona P	99	0
Calderona	1	3	1443	Close	Calderona P	99	0
Calderona	1	3	1444	Close	Calderona P	99	0
Calderona	1	3	1445	Close	Calderona P	99	0
Calderona	1	3	1446	Close	Calderona P	99	0
Calderona	1	3	1447	Close	Calderona P	99	0
Calderona	1	3	1448	Close	Calderona P	99	0
Calderona	1	3	1449	Close	Calderona P	99	0
Calderona	1	3	1450	Close	Calderona P	99	0
Calderona	1	3	1451	Close	Calderona P	99	0
Calderona	1	3	1452	Close	Calderona P	99	0
Calderona	1	3	1453	Close	Calderona P	99	0
Calderona	1	3	1454	Close	Calderona P	99	0
Calderona	1	3	1455	Close	Calderona P	99	0
Calderona	1	3	1456	Close	Calderona P	99	0
Calderona	1	3	1457	Close	Calderona P	99	0
Calderona	1	3	1458	Close	Calderona P	99	0
Calderona	1	3	1459	Close	Calderona P	99	0
Calderona	1	3	1460	Close	Calderona P	99	0
Calderona	1	3	1461	Close	Calderona P	99	0
Calderona	1	3	1462	Close	Calderona P	99	0
Calderona	1	3	1463	Close	Calderona P	99	0
Calderona	1	3	1464	Close	Calderona P	99	0
Calderona	1	3	1465	Close	Calderona P	99	0
Calderona	1	3	1466	Close	Calderona P	99	0
Calderona	1	3	1467	Close	Calderona P	99	0
Calderona	1	3	1468	Close	Calderona P	99	0
Calderona	1	3	1469	Close	Calderona P	99	0
Calderona	1	3	1470	Close	Calderona P	99	0
Calderona	1	3	1471	Close	Calderona P	99	0
Calderona	1	3	1472	Close	Calderona P	99	0
Calderona	1	3	1473	Close	Calderona P	99	0
Calderona	1	3	1474	Close	Calderona P	99	0
Calderona	1	3	1475	Close	Calderona P	99	0
Calderona	1	3	1476	Close	Calderona P	99	0
Calderona	1	3	1477	Close	Calderona P	99	0
Calderona	1	3	1478	Close	Calderona P	99	0
Calderona	1	3	1479	Close	Calderona P	99	0
Calderona	1	3	1480	Close	Calderona P	99	0
Calderona	1	3	1481	Close	Calderona P	99	0
Calderona	1	3	1482	Close	Calderona P	99	0
Calderona	1	3	1483	Close	Calderona P	99	0
Calderona	1	3	1484	Close	Calderona P	99	0
Calderona	1	3	1485	Close	Calderona P	99	0
Calderona	1	3	1486	Close	Calderona P	99	0
Calderona	1	3	1487	Close	Calderona P	99	0
Calderona	1	3	1488	Close	Calderona P	99	0
Calderona	1	3	1489	Close	Calderona P	99	0
Calderona	1	3	1490	Close	Calderona P	99	0
Calderona	1	3	1491	Close	Calderona P	99	0
Calderona	1	3	1492	Close	Calderona P	99	0
Calderona	1	3	1493	Close	Calderona P	99	0
Calderona	1	3	1494	Close	Calderona P	99	0
Calderona	1	3	1495	Close	Calderona P	99	0
Calderona	1	3	1496	Close	Calderona P	99	0
Calderona	1	3	1497	Close	Calderona P	99	0
Calderona	1	3	1498	Close	Calderona P	99	0
Calderona	1	3	1499	Close	Calderona P	99	0
Calderona	1	3	1500	Close	Calderona P	99	0
Calderona	1	4	1501	Close	Calderona P	49	1
Calderona	1	4	1502	Close	Calderona P	73	1
Calderona	1	4	1503	Close	Calderona P	99	0
Calderona	1	4	1504	Close	Calderona P	99	0
Calderona	1	4	1505	Close	Calderona P	99	0
Calderona	1	4	1506	Close	Calderona P	99	0
Calderona	1	4	1507	Close	Calderona P	99	0
Calderona	1	4	1508	Close	Calderona P	99	0
Calderona	1	4	1509	Close	Calderona P	99	0
Calderona	1	4	1510	Close	Calderona P	99	0
Calderona	1	4	1511	Close	Calderona P	99	0
Calderona	1	4	1512	Close	Calderona P	99	0
Calderona	1	4	1513	Close	Calderona P	99	0
Calderona	1	4	1514	Close	Calderona P	99	0
Calderona	1	4	1515	Close	Calderona P	99	0
Calderona	1	4	1516	Close	Calderona P	99	0
Calderona	1	4	1517	Close	Calderona P	99	0
Calderona	1	4	1518	Close	Calderona P	99	0
Calderona	1	4	1519	Close	Calderona P	99	0
Calderona	1	4	1520	Close	Calderona P	99	0
Calderona	1	4	1521	Close	Calderona P	99	0
Calderona	1	4	1522	Close	Calderona P	99	0
Calderona	1	4	1523	Close	Calderona P	99	0
Calderona	1	4	1524	Close	Calderona P	99	0
Calderona	1	4	1525	Close	Calderona P	99	0
Calderona	1	4	1526	Close	Calderona P	99	0
Calderona	1	4	1527	Close	Calderona P	99	0
Calderona	1	4	1528	Close	Calderona P	99	0
Calderona	1	4	1529	Close	Calderona P	99	0
Calderona	1	4	1530	Close	Calderona P	99	0
Calderona	1	4	1531	Close	Calderona P	99	0
Calderona	1	4	1532	Close	Calderona P	99	0
Calderona	1	4	1533	Close	Calderona P	99	0
Calderona	1	4	1534	Close	Calderona P	99	0
Calderona	1	4	1535	Close	Calderona P	99	0
Calderona	1	4	1536	Close	Calderona P	99	0
Calderona	1	4	1537	Close	Calderona P	99	0
Calderona	1	4	1538	Close	Calderona P	99	0
Calderona	1	4	1539	Close	Calderona P	99	0
Calderona	1	4	1540	Close	Calderona P	99	0
Calderona	1	4	1541	Close	Calderona P	99	0
Calderona	1	4	1542	Close	Calderona P	99	0
Calderona	1	4	1543	Close	Calderona P	99	0
Calderona	1	4	1544	Close	Calderona P	99	0
Calderona	1	4	1545	Close	Calderona P	99	0
Calderona	1	4	1546	Close	Calderona P	99	0
Calderona	1	4	1547	Close	Calderona P	99	0
Calderona	1	4	1548	Close	Calderona P	99	0
Calderona	1	4	1549	Close	Calderona P	99	0
Calderona	1	4	1550	Close	Calderona P	99	0
Calderona	1	4	1551	Close	Calderona P	99	0
Calderona	1	4	1552	Close	Calderona P	99	0
Calderona	1	4	1553	Close	Calderona P	99	0
Calderona	1	4	1554	Close	Calderona P	99	0
Calderona	1	4	1555	Close	Calderona P	99	0
Calderona	1	4	1556	Close	Calderona P	99	0
Calderona	1	4	1557	Close	Calderona P	99	0
Calderona	1	4	1558	Close	Calderona P	99	0
Calderona	1	4	1559	Close	Calderona P	99	0
Calderona	1	4	1560	Close	Calderona P	99	0
Calderona	1	4	1561	Close	Calderona P	99	0
Calderona	1	4	1562	Close	Calderona P	99	0
Calderona	1	4	1563	Close	Calderona P	99	0
Calderona	1	4	1564	Close	Calderona P	99	0
Calderona	1	4	1565	Close	Calderona P	99	0
Calderona	1	4	1566	Close	Calderona P	99	0
Calderona	1	4	1567	Close	Calderona P	99	0
Calderona	1	4	1568	Close	Calderona P	99	0
Calderona	1	4	1569	Close	Calderona P	99	0
Calderona	1	4	1570	Close	Calderona P	99	0
Calderona	1	4	1571	Close	Calderona P	99	0
Calderona	1	4	1572	Close	Calderona P	99	0
Calderona	1	4	1573	Close	Calderona P	99	0
Calderona	1	4	1574	Close	Calderona P	99	0
Calderona	1	4	1575	Close	Calderona P	99	0
Calderona	1	4	1576	Close	Calderona P	99	0
Calderona	1	4	1577	Close	Calderona P	99	0
Calderona	1	4	1578	Close	Calderona P	99	0
Calderona	1	4	1579	Close	Calderona P	99	0
Calderona	1	4	1580	Close	Calderona P	99	0
Calderona	1	4	1581	Close	Calderona P	99	0
Calderona	1	4	1582	Close	Calderona P	99	0
Calderona	1	4	1583	Close	Calderona P	99	0
Calderona	1	4	1584	Close	Calderona P	99	0
Calderona	1	4	1585	Close	Calderona P	99	0
Calderona	1	4	1586	Close	Calderona P	99	0
Calderona	1	4	1587	Close	Calderona P	99	0
Calderona	1	4	1588	Close	Calderona P	99	0
Calderona	1	4	1589	Close	Calderona P	99	0
Calderona	1	4	1590	Close	Calderona P	99	0
Calderona	1	4	1591	Close	Calderona P	99	0
Calderona	1	4	1592	Close	Calderona P	99	0
Calderona	1	4	1593	Close	Calderona P	99	0
Calderona	1	4	1594	Close	Calderona P	99	0
Calderona	1	4	1595	Close	Calderona P	99	0
Calderona	1	4	1596	Close	Calderona P	99	0
Calderona	1	4	1597	Close	Calderona P	99	0
Calderona	1	4	1598	Close	Calderona P	99	0
Calderona	1	4	1599	Close	Calderona P	99	0
Calderona	1	4	1600	Close	Calderona P	99	0
Calderona	1	4	1601	Close	Calderona P	99	0
Calderona	1	4	1602	Close	Calderona P	99	0
Calderona	1	4	1603	Close	Calderona P	99	0
Calderona	1	4	1604	Close	Calderona P	99	0
Calderona	1	4	1605	Close	Calderona P	99	0
Calderona	1	4	1606	Close	Calderona P	99	0
Calderona	1	4	1607	Close	Calderona P	99	0
Calderona	1	4	1608	Close	Calderona P	99	0
Calderona	1	4	1609	Close	Calderona P	99	0
Calderona	1	4	1610	Close	Calderona P	99	0
Calderona	1	4	1611	Close	Calderona P	99	0
Calderona	1	4	1612	Close	Calderona P	99	0
Calderona	1	4	1613	Close	Calderona P	99	0
Calderona	1	4	1614	Close	Calderona P	99	0
Calderona	1	4	1615	Close	Calderona P	99	0
Calderona	1	4	1616	Close	Calderona P	99	0
Calderona	1	4	1617	Close	Calderona P	99	0
Calderona	1	4	1618	Close	Calderona P	99	0
Calderona	1	4	1619	Close	Calderona P	99	0
Calderona	1	4	1620	Close	Calderona P	99	0
Calderona	1	4	1621	Close	Calderona P	99	0
Calderona	1	4	1622	Close	Calderona P	99	0
Calderona	1	4	1623	Close	Calderona P	99	0
Calderona	1	4	1624	Close	Calderona P	99	0
Calderona	1	4	1625	Close	Calderona P	99	0
Calderona	1	4	1626	Close	Calderona P	99	0
Calderona	1	4	1627	Close	Calderona P	99	0
Calderona	1	4	1628	Close	Calderona P	99	0
Calderona	1	4	1629	Close	Calderona P	99	0
Calderona	1	4	1630	Close	Calderona P	99	0
Calderona	1	4	1631	Close	Calderona P	99	0
Calderona	1	4	1632	Close	Calderona P	99	0
Calderona	1	4	1633	Close	Calderona P	99	0
Calderona	1	4	1634	Close	Calderona P	99	0
Calderona	1	4	1635	Close	Calderona P	99	0
Calderona	1	4	1636	Close	Calderona P	99	0
Calderona	1	4	1637	Close	Calderona P	99	0
Calderona	1	4	1638	Close	Calderona P	99	0
Calderona	1	4	1639	Close	Calderona P	99	0
Calderona	1	4	1640	Close	Calderona P	99	0
Calderona	1	4	1641	Close	Calderona P	99	0
Calderona	1	4	1642	Close	Calderona P	99	0
Calderona	1	4	1643	Close	Calderona P	99	0
Calderona	1	4	1644	Close	Calderona P	99	0
Calderona	1	4	1645	Close	Calderona P	99	0
Calderona	1	4	1646	Close	Calderona P	99	0
Calderona	1	4	1647	Close	Calderona P	99	0
Calderona	1	4	1648	Close	Calderona P	99	0
Calderona	1	4	1649	Close	Calderona P	99	0
Calderona	1	4	1650	Close	Calderona P	99	0
Calderona	1	4	1651	Close	Calderona P	99	0
Calderona	1	4	1652	Close	Calderona P	99	0
Calderona	1	4	1653	Close	Calderona P	99	0
Calderona	1	4	1654	Close	Calderona P	99	0
Calderona	1	4	1655	Close	Calderona P	99	0
Calderona	1	4	1656	Close	Calderona P	99	0
Calderona	1	4	1657	Close	Calderona P	99	0
Calderona	1	4	1658	Close	Calderona P	99	0
Calderona	1	4	1659	Close	Calderona P	99	0
Calderona	1	4	1660	Close	Calderona P	99	0
Calderona	1	4	1661	Close	Calderona P	99	0
Calderona	1	4	1662	Close	Calderona P	99	0
Calderona	1	4	1663	Close	Calderona P	99	0
Calderona	1	4	1664	Close	Calderona P	99	0
Calderona	1	4	1665	Close	Calderona P	99	0
Calderona	1	4	1666	Close	Calderona P	99	0
Calderona	1	4	1667	Close	Calderona P	99	0
Calderona	1	4	1668	Close	Calderona P	99	0
Calderona	1	4	1669	Close	Calderona P	99	0
Calderona	1	4	1670	Close	Calderona P	99	0
Calderona	1	4	1671	Close	Calderona P	99	0
Calderona	1	4	1672	Close	Calderona P	99	0
Calderona	1	4	1673	Close	Calderona P	99	0
Calderona	1	4	1674	Close	Calderona P	99	0
Calderona	1	4	1675	Close	Calderona P	99	0
Calderona	1	4	1676	Close	Calderona P	99	0
Calderona	1	4	1677	Close	Calderona P	99	0
Calderona	1	4	1678	Close	Calderona P	99	0
Calderona	1	4	1679	Close	Calderona P	99	0
Calderona	1	4	1680	Close	Calderona P	99	0
Calderona	1	4	1681	Close	Calderona P	99	0
Calderona	1	4	1682	Close	Calderona P	99	0
Calderona	1	4	1683	Close	Calderona P	99	0
Calderona	1	4	1684	Close	Calderona P	99	0
Calderona	1	4	1685	Close	Calderona P	99	0
Calderona	1	4	1686	Close	Calderona P	99	0
Calderona	1	4	1687	Close	Calderona P	99	0
Calderona	1	4	1688	Close	Calderona P	99	0
Calderona	1	4	1689	Close	Calderona P	99	0
Calderona	1	4	1690	Close	Calderona P	99	0
Calderona	1	4	1691	Close	Calderona P	99	0
Calderona	1	4	1692	Close	Calderona P	99	0
Calderona	1	4	1693	Close	Calderona P	99	0
Calderona	1	4	1694	Close	Calderona P	99	0
Calderona	1	4	1695	Close	Calderona P	99	0
Calderona	1	4	1696	Close	Calderona P	99	0
Calderona	1	4	1697	Close	Calderona P	99	0
Calderona	1	4	1698	Close	Calderona P	99	0
Calderona	1	4	1699	Close	Calderona P	99	0
Calderona	1	4	1700	Close	Calderona P	99	0
Calderona	1	4	1701	Close	Calderona P	99	0
Calderona	1	4	1702	Close	Calderona P	99	0
Calderona	1	4	1703	Close	Calderona P	99	0
Calderona	1	4	1704	Close	Calderona P	99	0
Calderona	1	4	1705	Close	Calderona P	99	0
Calderona	1	4	1706	Close	Calderona P	99	0
Calderona	1	4	1707	Close	Calderona P	99	0
Calderona	1	4	1708	Close	Calderona P	99	0
Calderona	1	4	1709	Close	Calderona P	99	0
Calderona	1	4	1710	Close	Calderona P	99	0
Calderona	1	4	1711	Close	Calderona P	99	0
Calderona	1	4	1712	Close	Calderona P	99	0
Calderona	1	4	1713	Close	Calderona P	99	0
Calderona	1	4	1714	Close	Calderona P	99	0
Calderona	1	4	1715	Close	Calderona P	99	0
Calderona	1	4	1716	Close	Calderona P	99	0
Calderona	1	4	1717	Close	Calderona P	99	0
Calderona	1	4	1718	Close	Calderona P	99	0
Calderona	1	4	1719	Close	Calderona P	99	0
Calderona	1	4	1720	Close	Calderona P	99	0
Calderona	1	4	1721	Close	Calderona P	99	0
Calderona	1	4	1722	Close	Calderona P	99	0
Calderona	1	4	1723	Close	Calderona P	99	0
Calderona	1	4	1724	Close	Calderona P	99	0
Calderona	1	4	1725	Close	Calderona P	99	0
Calderona	1	4	1726	Close	Calderona P	99	0
Calderona	1	4	1727	Close	Calderona P	99	0
Calderona	1	4	1728	Close	Calderona P	99	0
Calderona	1	4	1729	Close	Calderona P	99	0
Calderona	1	4	1730	Close	Calderona P	99	0
Calderona	1	4	1731	Close	Calderona P	99	0
Calderona	1	4	1732	Close	Calderona P	99	0
Calderona	1	4	1733	Close	Calderona P	99	0
Calderona	1	4	1734	Close	Calderona P	99	0
Calderona	1	4	1735	Close	Calderona P	99	0
Calderona	1	4	1736	Close	Calderona P	99	0
Calderona	1	4	1737	Close	Calderona P	99	0
Calderona	1	4	1738	Close	Calderona P	99	0
Calderona	1	4	1739	Close	Calderona P	99	0
Calderona	1	4	1740	Close	Calderona P	99	0
Calderona	1	4	1741	Close	Calderona P	99	0
Calderona	1	4	1742	Close	Calderona P	99	0
Calderona	1	4	1743	Close	Calderona P	99	0
Calderona	1	4	1744	Close	Calderona P	99	0
Calderona	1	4	1745	Close	Calderona P	99	0
Calderona	1	4	1746	Close	Calderona P	99	0
Calderona	1	4	1747	Close	Calderona P	99	0
Calderona	1	4	1748	Close	Calderona P	99	0
Calderona	1	4	1749	Close	Calderona P	99	0
Calderona	1	4	1750	Close	Calderona P	99	0
Calderona	1	4	1751	Close	Calderona P	99	0
Calderona	1	4	1752	Close	Calderona P	99	0
Calderona	1	4	1753	Close	Calderona P	99	0
Calderona	1	4	1754	Close	Calderona P	99	0
Calderona	1	4	1755	Close	Calderona P	99	0
Calderona	1	4	1756	Close	Calderona P	99	0
Calderona	1	4	1757	Close	Calderona P	99	0
Calderona	1	4	1758	Close	Calderona P	99	0
Calderona	1	4	1759	Close	Calderona P	99	0
Calderona	1	4	1760	Close	Calderona P	99	0
Calderona	1	4	1761	Close	Calderona P	99	0
Calderona	1	4	1762	Close	Calderona P	99	0
Calderona	1	4	1763	Close	Calderona P	99	0
Calderona	1	4	1764	Close	Calderona P	99	0
Calderona	1	4	1765	Close	Calderona P	99	0
Calderona	1	4	1766	Close	Calderona P	99	0
Calderona	1	4	1767	Close	Calderona P	99	0
Calderona	1	4	1768	Close	Calderona P	99	0
Calderona	1	4	1769	Close	Calderona P	99	0
Calderona	1	4	1770	Close	Calderona P	99	0
Calderona	1	4	1771	Close	Calderona P	99	0
Calderona	1	4	1772	Close	Calderona P	99	0
Calderona	1	4	1773	Close	Calderona P	99	0
Calderona	1	4	1774	Close	Calderona P	99	0
Calderona	1	4	1775	Close	Calderona P	99	0
Calderona	1	4	1776	Close	Calderona P	99	0
Calderona	1	4	1777	Close	Calderona P	99	0
Calderona	1	4	1778	Close	Calderona P	99	0
Calderona	1	4	1779	Close	Calderona P	99	0
Calderona	1	4	1780	Close	Calderona P	99	0
Calderona	1	4	1781	Close	Calderona P	99	0
Calderona	1	4	1782	Close	Calderona P	99	0
Calderona	1	4	1783	Close	Calderona P	99	0
Calderona	1	4	1784	Close	Calderona P	99	0
Calderona	1	4	1785	Close	Calderona P	99	0
Calderona	1	4	1786	Close	Calderona P	99	0
Calderona	1	4	1787	Close	Calderona P	99	0
Calderona	1	4	1788	Close	Calderona P	99	0
Calderona	1	4	1789	Close	Calderona P	99	0
Calderona	1	4	1790	Close	Calderona P	99	0
Calderona	1	4	1791	Close	Calderona P	99	0
Calderona	1	4	1792	Close	Calderona P	99	0
Calderona	1	4	1793	Close	Calderona P	99	0
Calderona	1	4	1794	Close	Calderona P	99	0
Calderona	1	4	1795	Close	Calderona P	99	0
Calderona	1	4	1796	Close	Calderona P	99	0
Calderona	1	4	1797	Close	Calderona P	99	0
Calderona	1	4	1798	Close	Calderona P	99	0
Calderona	1	4	1799	Close	Calderona P	99	0
Calderona	1	4	1800	Close	Calderona P	99	0
Calderona	1	4	1801	Close	Calderona P	99	0
Calderona	1	4	1802	Close	Calderona P	99	0
Calderona	1	4	1803	Close	Calderona P	99	0
Calderona	1	4	1804	Close	Calderona P	99	0
Calderona	1	4	1805	Close	Calderona P	99	0
Calderona	1	4	1806	Close	Calderona P	99	0
Calderona	1	4	1807	Close	Calderona P	99	0
Calderona	1	4	1808	Close	Calderona P	99	0
Calderona	1	4	1809	Close	Calderona P	99	0
Calderona	1	4	1810	Close	Calderona P	99	0
Calderona	1	4	1811	Close	Calderona P	99	0
Calderona	1	4	1812	Close	Calderona P	99	0
Calderona	1	4	1813	Close	Calderona P	99	0
Calderona	1	4	1814	Close	Calderona P	99	0
Calderona	1	4	1815	Close	Calderona P	99	0
Calderona	1	4	1816	Close	Calderona P	99	0
Calderona	1	4	1817	Close	Calderona P	99	0
Calderona	1	4	1818	Close	Calderona P	99	0
Calderona	1	4	1819	Close	Calderona P	99	0
Calderona	1	4	1820	Close	Calderona P	99	0
Calderona	1	4	1821	Close	Calderona P	99	0
Calderona	1	4	1822	Close	Calderona P	99	0
Calderona	1	4	1823	Close	Calderona P	99	0
Calderona	1	4	1824	Close	Calderona P	99	0
Calderona	1	4	1825	Close	Calderona P	99	0
Calderona	1	4	1826	Close	Calderona P	99	0
Calderona	1	4	1827	Close	Calderona P	99	0
Calderona	1	4	1828	Close	Calderona P	99	0
Calderona	1	4	1829	Close	Calderona P	99	0
Calderona	1	4	1830	Close	Calderona P	99	0
Calderona	1	4	1831	Close	Calderona P	99	0
Calderona	1	4	1832	Close	Calderona P	99	0
Calderona	1	4	1833	Close	Calderona P	99	0
Calderona	1	4	1834	Close	Calderona P	99	0
Calderona	1	4	1835	Close	Calderona P	99	0
Calderona	1	4	1836	Close	Calderona P	99	0
Calderona	1	4	1837	Close	Calderona P	99	0
Calderona	1	4	1838	Close	Calderona P	99	0
Calderona	1	4	1839	Close	Calderona P	99	0
Calderona	1	4	1840	Close	Calderona P	99	0
Calderona	1	4	1841	Close	Calderona P	99	0
Calderona	1	4	1842	Close	Calderona P	99	0
Calderona	1	4	1843	Close	Calderona P	99	0
Calderona	1	4	1844	Close	Calderona P	99	0
Calderona	1	4	1845	Close	Calderona P	99	0
Calderona	1	4	1846	Close	Calderona P	99	0
Calderona	1	4	1847	Close	Calderona P	99	0
Calderona	1	4	1848	Close	Calderona P	99	0
Calderona	1	4	1849	Close	Calderona P	99	0
Calderona	1	4	1850	Close	Calderona P	99	0
Calderona	1	4	1851	Close	Calderona P	99	0
Calderona	1	4	1852	Close	Calderona P	99	0
Calderona	1	4	1853	Close	Calderona P	99	0
Calderona	1	4	1854	Close	Calderona P	99	0
Calderona	1	4	1855	Close	Calderona P	99	0
Calderona	1	4	1856	Close	Calderona P	99	0
Calderona	1	4	1857	Close	Calderona P	99	0
Calderona	1	4	1858	Close	Calderona P	99	0
Calderona	1	4	1859	Close	Calderona P	99	0
Calderona	1	4	1860	Close	Calderona P	99	0
Calderona	1	4	1861	Close	Calderona P	99	0
Calderona	1	4	1862	Close	Calderona P	99	0
Calderona	1	4	1863	Close	Calderona P	99	0
Calderona	1	4	1864	Close	Calderona P	99	0
Calderona	1	4	1865	Close	Calderona P	99	0
Calderona	1	4	1866	Close	Calderona P	99	0
Calderona	1	4	1867	Close	Calderona P	99	0
Calderona	1	4	1868	Close	Calderona P	99	0
Calderona	1	4	1869	Close	Calderona P	99	0
Calderona	1	4	1870	Close	Calderona P	99	0
Calderona	1	4	1871	Close	Calderona P	99	0
Calderona	1	4	1872	Close	Calderona P	99	0
Calderona	1	4	1873	Close	Calderona P	99	0
Calderona	1	4	1874	Close	Calderona P	99	0
Calderona	1	4	1875	Close	Calderona P	99	0
Calderona	1	4	1876	Close	Calderona P	99	0
Calderona	1	4	1877	Close	Calderona P	99	0
Calderona	1	4	1878	Close	Calderona P	99	0
Calderona	1	4	1879	Close	Calderona P	99	0
Calderona	1	4	1880	Close	Calderona P	99	0
Calderona	1	4	1881	Close	Calderona P	99	0
Calderona	1	4	1882	Close	Calderona P	99	0
Calderona	1	4	1883	Close	Calderona P	99	0
Calderona	1	4	1884	Close	Calderona P	99	0
Calderona	1	4	1885	Close	Calderona P	99	0
Calderona	1	4	1886	Close	Calderona P	99	0
Calderona	1	4	1887	Close	Calderona P	99	0
Calderona	1	4	1888	Close	Calderona P	99	0
Calderona	1	4	1889	Close	Calderona P	99	0
Calderona	1	4	1890	Close	Calderona P	99	0
Calderona	1	4	1891	Close	Calderona P	99	0
Calderona	1	4	1892	Close	Calderona P	99	0
Calderona	1	4	1893	Close	Calderona P	99	0
Calderona	1	4	1894	Close	Calderona P	99	0
Calderona	1	4	1895	Close	Calderona P	99	0
Calderona	1	4	1896	Close	Calderona P	99	0
Calderona	1	4	1897	Close	Calderona P	99	0
Calderona	1	4	1898	Close	Calderona P	99	0
Calderona	1	4	1899	Close	Calderona P	99	0
Calderona	1	4	1900	Close	Calderona P	99	0
Calderona	1	4	1901	Close	Calderona P	99	0
Calderona	1	4	1902	Close	Calderona P	99	0
Calderona	1	4	1903	Close	Calderona P	99	0
Calderona	1	4	1904	Close	Calderona P	99	0
Calderona	1	4	1905	Close	Calderona P	99	0
Calderona	1	4	1906	Close	Calderona P	99	0
Calderona	1	4	1907	Close	Calderona P	99	0
Calderona	1	4	1908	Close	Calderona P	99	0
Calderona	1	4	1909	Close	Calderona P	99	0
Calderona	1	4	1910	Close	Calderona P	99	0
Calderona	1	4	1911	Close	Calderona P	99	0
Calderona	1	4	1912	Close	Calderona P	99	0
Calderona	1	4	1913	Close	Calderona P	99	0
Calderona	1	4	1914	Close	Calderona P	99	0
Calderona	1	4	1915	Close	Calderona P	99	0
Calderona	1	4	1916	Close	Calderona P	99	0
Calderona	1	4	1917	Close	Calderona P	99	0
Calderona	1	4	1918	Close	Calderona P	99	0
Calderona	1	4	1919	Close	Calderona P	99	0
Calderona	1	4	1920	Close	Calderona P	99	0
Calderona	1	4	1921	Close	Calderona P	99	0
Calderona	1	4	1922	Close	Calderona P	99	0
Calderona	1	4	1923	Close	Calderona P	99	0
Calderona	1	4	1924	Close	Calderona P	99	0
Calderona	1	4	1925	Close	Calderona P	99	0
Calderona	1	4	1926	Close	Calderona P	99	0
Calderona	1	4	1927	Close	Calderona P	99	0
Calderona	1	4	1928	Close	Calderona P	99	0
Calderona	1	4	1929	Close	Calderona P	99	0
Calderona	1	4	1930	Close	Calderona P	99	0
Calderona	1	4	1931	Close	Calderona P	99	0
Calderona	1	4	1932	Close	Calderona P	99	0
Calderona	1	4	1933	Close	Calderona P	99	0
Calderona	1	4	1934	Close	Calderona P	99	0
Calderona	1	4	1935	Close	Calderona P	99	0
Calderona	1	4	1936	Close	Calderona P	99	0
Calderona	1	4	1937	Close	Calderona P	99	0
Calderona	1	4	1938	Close	Calderona P	99	0
Calderona	1	4	1939	Close	Calderona P	99	0
Calderona	1	4	1940	Close	Calderona P	99	0
Calderona	1	4	1941	Close	Calderona P	99	0
Calderona	1	4	1942	Close	Calderona P	99	0
Calderona	1	4	1943	Close	Calderona P	99	0
Calderona	1	4	1944	Close	Calderona P	99	0
Calderona	1	4	1945	Close	Calderona P	99	0
Calderona	1	4	1946	Close	Calderona P	99	0
Calderona	1	4	1947	Close	Calderona P	99	0
Calderona	1	4	1948	Close	Calderona P	99	0
Calderona	1	4	1949	Close	Calderona P	99	0
Calderona	1	4	1950	Close	Calderona P	99	0
Calderona	1	4	1951	Close	Calderona P	99	0
Calderona	1	4	1952	Close	Calderona P	99	0
Calderona	1	4	1953	Close	Calderona P	99	0
Calderona	1	4	1954	Close	Calderona P	99	0
Calderona	1	4	1955	Close	Calderona P	99	0
Calderona	1	4	1956	Close	Calderona P	99	0
Calderona	1	4	1957	Close	Calderona P	99	0
Calderona	1	4	1958	Close	Calderona P	99	0
Calderona	1	4	1959	Close	Calderona P	99	0
Calderona	1	4	1960	Close	Calderona P	99	0
Calderona	1	4	1961	Close	Calderona P	99	0
Calderona	1	4	1962	Close	Calderona P	99	0
Calderona	1	4	1963	Close	Calderona P	99	0
Calderona	1	4	1964	Close	Calderona P	99	0
Calderona	1	4	1965	Close	Calderona P	99	0
Calderona	1	4	1966	Close	Calderona P	99	0
Calderona	1	4	1967	Close	Calderona P	99	0
Calderona	1	4	1968	Close	Calderona P	99	0
Calderona	1	4	1969	Close	Calderona P	99	0
Calderona	1	4	1970	Close	Calderona P	99	0
Calderona	1	4	1971	Close	Calderona P	99	0
Calderona	1	4	1972	Close	Calderona P	99	0
Calderona	1	4	1973	Close	Calderona P	99	0
Calderona	1	4	1974	Close	Calderona P	99	0
Calderona	1	4	1975	Close	Calderona P	99	0
Calderona	1	4	1976	Close	Calderona P	99	0
Calderona	1	4	1977	Close	Calderona P	99	0
Calderona	1	4	1978	Close	Calderona P	99	0
Calderona	1	4	1979	Close	Calderona P	99	0
Calderona	1	4	1980	Close	Calderona P	99	0
Calderona	1	4	1981	Close	Calderona P	99	0
Calderona	1	4	1982	Close	Calderona P	99	0
Calderona	1	4	1983	Close	Calderona P	99	0
Calderona	1	4	1984	Close	Calderona P	99	0
Calderona	1	4	1985	Close	Calderona P	99	0
Calderona	1	4	1986	Close	Calderona P	99	0
Calderona	1	4	1987	Close	Calderona P	99	0
Calderona	1	4	1988	Close	Calderona P	99	0
Calderona	1	4	1989	Close	Calderona P	99	0
Calderona	1	4	1990	Close	Calderona P	99	0
Calderona	1	4	1991	Close	Calderona P	99	0
Calderona	1	4	1992	Close	Calderona P	99	0
Calderona	1	4	1993	Close	Calderona P	99	0
Calderona	1	4	1994	Close	Calderona P	99	0
Calderona	1	4	1995	Close	Calderona P	99	0
Calderona	1	4	1996	Close	Calderona P	99	0
Calderona	1	4	1997	Close	Calderona P	99	0
Calderona	1	4	1998	Close	Calderona P	99	0
Calderona	1	4	1999	Close	Calderona P	99	0
[truncated: 38,001 more rows]

## Sheet: Survival in Coca site
Site	Plot	Subplot	Population	Canopy cover	Date of sown	Date of emergence	Time to emergence	Date of death	Time to death	Status
Coca	8	77	Coca P	Open	2011-03-10	2011-03-28	18	2011-07-21	115	1
Coca	5	50	Calderona P	Open	2011-03-10	2011-04-19	40	2011-06-10	52	1
Coca	5	48	Calderona P	Open	2011-03-10	2011-04-19	40	2011-06-30	72	1
Coca	5	46	Coca P	Open	2011-03-10	2011-04-19	40	2011-06-30	72	1
Coca	5	41	Coca P	Open	2011-03-10	2011-04-19	40	2011-06-10	52	1
Coca	5	41	Coca P	Open	2011-03-10	2011-04-19	40	2011-06-30	72	1
Coca	5	42	Coca P	Open	2011-03-10	2011-04-19	40	2011-06-30	72	1
Coca	5	41	Coca P	Open	2011-03-10	2011-04-19	40	2011-06-30	72	1
Coca	5	41	Coca P	Open	2011-03-10	2011-04-19	40	2011-06-30	72	1
Coca	5	42	Coca P	Open	2011-03-10	2011-04-19	40	2011-06-30	72	1
Coca	5	42	Coca P	Open	2011-03-10	2011-04-19	40	2011-05-09	20	1
Coca	5	47	Calderona P	Open	2011-03-10	2011-04-19	40	2011-06-10	52	1
Coca	5	47	Calderona P	Open	2011-03-10	2011-04-19	40	2011-05-09	20	1
Coca	5	43	Calderona P	Open	2011-03-10	2011-04-19	40	2011-06-10	52	1
Coca	5	43	Calderona P	Open	2011-03-10	2011-04-19	40	2011-06-10	52	1
Coca	5	47	Calderona P	Open	2011-03-10	2011-04-19	40	2011-06-30	72	1
Coca	5	43	Calderona P	Open	2011-03-10	2011-04-19	40	2011-06-30	72	1
Coca	5	45	Calderona P	Open	2011-03-10	2011-04-19	40	2011-06-30	72	1
Coca	5	45	Calderona P	Open	2011-03-10	2011-04-19	40	2011-06-30	72	1
Coca	5	43	Calderona P	Open	2011-03-10	2011-04-19	40	2011-06-30	72	1
Coca	5	43	Calderona P	Open	2011-03-10	2011-04-19	40	2011-06-30	72	1
Coca	5	43	Calderona P	Open	2011-03-10	2011-04-19	40	2011-06-10	52	1
Coca	5	45	Calderona P	Open	2011-03-10	2011-04-19	40	2011-06-30	72	1
Coca	5	45	Calderona P	Open	2011-03-10	2011-04-19	40	2011-06-10	52	1
Coca	5	45	Calderona P	Open	2011-03-10	2011-04-19	40	2011-06-30	72	1
Coca	5	45	Calderona P	Open	2011-03-10	2011-04-19	40	2011-06-30	72	1
Coca	5	44	Coca P	Open	2011-03-10	2011-04-19	40	2011-06-10	52	1
Coca	5	45	Calderona P	Open	2011-03-10	2011-04-19	40	2011-09-05	139	1
Coca	5	45	Calderona P	Open	2011-03-10	2011-04-19	40	2011-06-30	72	1
Coca	5	45	Calderona P	Open	2011-03-10	2011-04-19	40	2011-06-10	52	1
Coca	5	44	Coca P	Open	2011-03-10	2011-04-19	40	2011-06-10	52	1
Coca	5	49	Coca P	Open	2011-03-10	2011-04-19	40	2011-05-09	20	1
Coca	2	19	Calderona P	Close	2011-03-10	2011-04-19	40	2011-06-10	52	1
Coca	2	19	Calderona P	Close	2011-03-10	2011-04-19	40	2011-06-10	52	1
Coca	2	19	Calderona P	Close	2011-03-10	2011-04-19	40	2011-06-30	72	1
Coca	2	19	Calderona P	Close	2011-03-10	2011-04-19	40	2011-06-30	72	1
Coca	2	18	Calderona P	Close	2011-03-10	2011-04-19	40	2011-06-30	72	1
Coca	2	18	Calderona P	Close	2011-03-10	2011-04-19	40	2011-06-30	72	1
Coca	2	19	Calderona P	Close	2011-03-10	2011-04-19	40	2011-06-10	52	1
Coca	2	13	Calderona P	Close	2011-03-10	2011-04-19	40	2011-06-10	52	1
Coca	2	13	Calderona P	Close	2011-03-10	2011-04-19	40	2011-06-10	52	1
Coca	2	18	Calderona P	Close	2011-03-10	2011-04-19	40	2011-05-09	20	1
Coca	2	18	Calderona P	Close	2011-03-10	2011-04-19	40	2011-06-10	52	1
Coca	2	19	Calderona P	Close	2011-03-10	2011-04-19	40	2011-06-10	52	1
Coca	2	13	Calderona P	Close	2011-03-10	2011-04-19	40	2011-06-10	52	1
Coca	2	13	Calderona P	Close	2011-03-10	2011-04-19	40	2011-06-10	52	1
Coca	2	13	Calderona P	Close	2011-03-10	2011-04-19	40	2011-06-10	52	1
Coca	2	18	Calderona P	Close	2011-03-10	2011-04-19	40	2011-09-05	139	1
Coca	2	18	Calderona P	Close	2011-03-10	2011-04-19	40	2011-05-09	20	1
Coca	2	17	Calderona P	Close	2011-03-10	2011-04-19	40	2011-06-10	52	1
Coca	2	17	Calderona P	Close	2011-03-10	2011-04-19	40	2011-06-10	52	1
Coca	2	13	Calderona P	Close	2011-03-10	2011-04-19	40	2011-06-10	52	1
Coca	2	13	Calderona P	Close	2011-03-10	2011-04-19	40	2011-05-09	20	1
Coca	2	17	Calderona P	Close	2011-03-10	2011-04-19	40	2011-06-10	52	1
Coca	2	13	Calderona P	Close	2011-03-10	2011-04-19	40	2011-06-10	52	1
Coca	2	12	Coca P	Close	2011-03-10	2011-04-19	40	2011-06-10	52	1
Coca	2	17	Calderona P	Close	2011-03-10	2011-04-19	40	2011-06-10	52	1
Coca	2	17	Calderona P	Close	2011-03-10	2011-04-19	40	2011-07-21	93	1
Coca	2	17	Calderona P	Close	2011-03-10	2011-04-19	40	2011-06-10	52	1
Coca	2	17	Calderona P	Close	2011-03-10	2011-04-19	40	2011-07-21	93	1
Coca	2	17	Calderona P	Close	2011-03-10	2011-04-19	40	2011-06-10	52	1
Coca	2	13	Calderona P	Close	2011-03-10	2011-04-19	40	2011-05-09	20	1
Coca	2	17	Calderona P	Close	2011-03-10	2011-04-19	40	2011-06-10	52	1
Coca	2	17	Calderona P	Close	2011-03-10	2011-04-19	40	2011-06-10	52	1
Coca	2	13	Calderona P	Close	2011-03-10	2011-04-19	40	2011-06-10	52	1
Coca	2	13	Calderona P	Close	2011-03-10	2011-04-19	40	2011-05-09	20	1
Coca	2	16	Coca P	Close	2011-03-10	2011-04-19	40	2011-06-30	72	1
Coca	2	16	Coca P	Close	2011-03-10	2011-04-19	40	2011-05-09	20	1
Coca	2	11	Coca P	Close	2011-03-10	2011-04-19	40	2011-06-10	52	1
Coca	2	11	Coca P	Close	2011-03-10	2011-04-19	40	2011-06-10	52	1
Coca	2	12	Coca P	Close	2011-03-10	2011-04-19	40	2011-06-10	52	1
Coca	2	12	Coca P	Close	2011-03-10	2011-04-19	40	2011-06-10	52	1
Coca	2	11	Coca P	Close	2011-03-10	2011-04-19	40	2011-07-21	93	1
Coca	2	11	Coca P	Close	2011-03-10	2011-04-19	40	2011-06-30	72	1
Coca	2	12	Coca P	Close	2011-03-10	2011-04-19	40	2011-06-10	52	1
Coca	2	11	Coca P	Close	2011-03-10	2011-04-19	40	2011-06-10	52	1
Coca	2	11	Coca P	Close	2011-03-10	2011-04-19	40	2011-06-10	52	1
Coca	2	11	Coca P	Close	2011-03-10	2011-04-19	40	2011-07-21	93	1
Coca	2	11	Coca P	Close	2011-03-10	2011-04-19	40	2011-06-30	72	1
Coca	2	12	Coca P	Close	2011-03-10	2011-04-19	40	2011-06-10	52	1
Coca	2	12	Coca P	Close	2011-03-10	2011-04-19	40	2011-06-10	52	1
Coca	2	14	Coca P	Close	2011-03-10	2011-04-19	40	2011-06-10	52	1
Coca	2	14	Coca P	Close	2011-03-10	2011-04-19	40	2011-06-10	52	1
Coca	6	55	Coca P	Open	2011-03-10	2011-04-19	40	2011-06-10	52	1
Coca	6	54	Coca P	Open	2011-03-10	2011-04-19	40	2011-06-10	52	1
Coca	6	54	Coca P	Open	2011-03-10	2011-04-19	40	2011-06-10	52	1
Coca	6	54	Coca P	Open	2011-03-10	2011-04-19	40	2011-06-10	52	1
Coca	6	54	Coca P	Open	2011-03-10	2011-04-19	40	2011-05-09	20	1
Coca	6	53	Calderona P	Open	2011-03-10	2011-04-19	40	2011-06-10	52	1
Coca	6	53	Calderona P	Open	2011-03-10	2011-04-19	40	2011-06-10	52	1
Coca	6	52	Coca P	Open	2011-03-10	2011-04-19	40	2011-06-10	52	1
Coca	6	52	Coca P	Open	2011-03-10	2011-04-19	40	2011-06-10	52	1
Coca	6	52	Coca P	Open	2011-03-10	2011-04-19	40	2011-06-10	52	1
Coca	6	51	Calderona P	Open	2011-03-10	2011-04-19	40	2011-06-10	52	1
Coca	6	51	Calderona P	Open	2011-03-10	2011-04-19	40	2011-06-10	52	1
Coca	6	56	Coca P	Open	2011-03-10	2011-04-19	40	2011-06-10	52	1
Coca	6	56	Coca P	Open	2011-03-10	2011-04-19	40	2011-06-30	72	1
Coca	6	56	Coca P	Open	2011-03-10	2011-04-19	40	2011-07-21	93	1
Coca	6	56	Coca P	Open	2011-03-10	2011-04-19	40	2011-07-21	93	1
Coca	6	56	Coca P	Open	2011-03-10	2011-04-19	40	2011-09-05	139	1
Coca	6	56	Coca P	Open	2011-03-10	2011-04-19	40	2011-07-21	93	1
Coca	6	56	Coca P	Open	2011-03-10	2011-04-19	40	2011-06-10	52	1
Coca	6	56	Coca P	Open	2011-03-10	2011-04-19	40	2011-06-30	72	1
Coca	6	56	Coca P	Open	2011-03-10	2011-04-19	40	2011-07-21	93	1
Coca	6	56	Coca P	Open	2011-03-10	2011-04-19	40	2011-07-21	93	1
Coca	6	56	Coca P	Open	2011-03-10	2011-04-19	40	2011-07-21	93	1
Coca	6	56	Coca P	Open	2011-03-10	2011-04-19	40	2011-06-10	52	1
Coca	6	56	Coca P	Open	2011-03-10	2011-04-19	40	2011-06-10	52	1
Coca	6	57	Calderona P	Open	2011-03-10	2011-04-19	40	2011-05-09	20	1
Coca	6	57	Calderona P	Open	2011-03-10	2011-04-19	40	2011-07-21	93	1
Coca	6	57	Calderona P	Open	2011-03-10	2011-04-19	40	2011-06-10	52	1
Coca	6	57	Calderona P	Open	2011-03-10	2011-04-19	40	2011-06-10	52	1
Coca	6	57	Calderona P	Open	2011-03-10	2011-04-19	40	2011-06-10	52	1
Coca	6	57	Calderona P	Open	2011-03-10	2011-04-19	40	2011-06-10	52	1
Coca	6	57	Calderona P	Open	2011-03-10	2011-04-19	40	2011-06-10	52	1
Coca	6	57	Calderona P	Open	2011-03-10	2011-04-19	40	2011-07-21	93	1
Coca	6	57	Calderona P	Open	2011-03-10	2011-04-19	40	2011-06-10	52	1
Coca	6	58	Coca P	Open	2011-03-10	2011-04-19	40	2011-06-30	72	1
Coca	6	58	Coca P	Open	2011-03-10	2011-04-19	40	2011-06-30	72	1
Coca	6	58	Coca P	Open	2011-03-10	2011-04-19	40	2011-06-10	52	1
Coca	6	58	Coca P	Open	2011-03-10	2011-04-19	40	2011-06-30	72	1
Coca	6	58	Coca P	Open	2011-03-10	2011-04-19	40	2011-06-30	72	1
Coca	6	58	Coca P	Open	2011-03-10	2011-04-19	40	2011-06-30	72	1
Coca	6	58	Coca P	Open	2011-03-10	2011-04-19	40	2011-06-30	72	1
Coca	6	58	Coca P	Open	2011-03-10	2011-04-19	40	2011-06-10	52	1
Coca	6	57	Calderona P	Open	2011-03-10	2011-04-19	40	2011-06-10	52	1
Coca	6	57	Calderona P	Open	2011-03-10	2011-04-19	40	2011-06-10	52	1
Coca	6	60	Calderona P	Open	2011-03-10	2011-04-19	40	2011-06-10	52	1
Coca	6	60	Calderona P	Open	2011-03-10	2011-04-19	40	2011-06-10	52	1
Coca	6	60	Calderona P	Open	2011-03-10	2011-04-19	40	2011-06-30	72	1
Coca	4	33	Calderona P	Close	2011-03-10	2011-04-19	40	2011-07-21	93	1
Coca	4	33	Calderona P	Close	2011-03-10	2011-04-19	40	2011-07-21	93	1
Coca	4	34	Coca P	Close	2011-03-10	2011-04-19	40	2011-06-10	52	1
Coca	4	34	Coca P	Close	2011-03-10	2011-04-19	40	2011-07-21	93	1
Coca	4	34	Coca P	Close	2011-03-10	2011-04-19	40	2011-08-10	113	1
Coca	4	34	Coca P	Close	2011-03-10	2011-04-19	40	2011-08-10	113	1
Coca	4	35	Coca P	Close	2011-03-10	2011-04-19	40	2011-06-10	52	1
Coca	4	35	Coca P	Close	2011-03-10	2011-04-19	40	2011-06-30	72	1
Coca	4	35	Coca P	Close	2011-03-10	2011-04-19	40	2011-06-10	52	1
Coca	4	35	Coca P	Close	2011-03-10	2011-04-19	40	2011-07-21	93	1
Coca	4	35	Coca P	Close	2011-03-10	2011-04-19	40	2011-06-30	72	1
Coca	4	35	Coca P	Close	2011-03-10	2011-04-19	40	2011-06-30	72	1
Coca	4	35	Coca P	Close	2011-03-10	2011-04-19	40	2011-06-30	72	1
Coca	4	35	Coca P	Close	2011-03-10	2011-04-19	40	2011-05-09	20	1
Coca	4	35	Coca P	Close	2011-03-10	2011-04-19	40	2011-06-10	52	1
Coca	4	35	Coca P	Close	2011-03-10	2011-04-19	40	2011-07-21	93	1
Coca	4	35	Coca P	Close	2011-03-10	2011-04-19	40	2011-07-21	93	1
Coca	4	40	Calderona P	Close	2011-03-10	2011-04-19	40	2011-06-30	72	1
Coca	4	40	Calderona P	Close	2011-03-10	2011-04-19	40	2011-06-30	72	1
Coca	4	40	Calderona P	Close	2011-03-10	2011-04-19	40	2011-06-10	52	1
Coca	4	40	Calderona P	Close	2011-03-10	2011-04-19	40	2011-07-21	93	1
Coca	4	39	Calderona P	Close	2011-03-10	2011-04-19	40	2011-06-10	52	1
Coca	4	39	Calderona P	Close	2011-03-10	2011-04-19	40	2011-06-10	52	1
Coca	4	40	Calderona P	Close	2011-03-10	2011-04-19	40	2011-06-10	52	1
Coca	4	40	Calderona P	Close	2011-03-10	2011-04-19	40	2011-06-30	72	1
Coca	4	40	Calderona P	Close	2011-03-10	2011-04-19	40	2011-06-10	52	1
Coca	4	40	Calderona P	Close	2011-03-10	2011-04-19	40	2011-06-10	52	1
Coca	4	40	Calderona P	Close	2011-03-10	2011-04-19	40	2011-05-09	20	1
Coca	4	39	Calderona P	Close	2011-03-10	2011-04-19	40	2011-06-10	52	1
Coca	4	39	Calderona P	Close	2011-03-10	2011-04-19	40	2011-07-21	93	1
Coca	4	39	Calderona P	Close	2011-03-10	2011-04-19	40	2011-06-10	52	1
Coca	4	38	Calderona P	Close	2011-03-10	2011-04-19	40	2011-06-10	52	1
Coca	4	39	Calderona P	Close	2011-03-10	2011-04-19	40	2011-06-10	52	1
Coca	4	39	Calderona P	Close	2011-03-10	2011-04-19	40	2011-06-10	52	1
Coca	4	39	Calderona P	Close	2011-03-10	2011-04-19	40	2011-06-30	72	1
Coca	4	38	Calderona P	Close	2011-03-10	2011-04-19	40	2011-06-10	52	1
Coca	4	37	Calderona P	Close	2011-03-10	2011-04-19	40	2011-06-10	52	1
Coca	3	21	Calderona P	Close	2011-03-10	2011-04-19	40	2011-06-30	72	1
Coca	3	21	Calderona P	Close	2011-03-10	2011-04-19	40	2011-06-10	52	1
Coca	3	21	Calderona P	Close	2011-03-10	2011-04-19	40	2011-06-30	72	1
Coca	3	21	Calderona P	Close	2011-03-10	2011-04-19	40	2011-07-21	93	1
Coca	3	22	Coca P	Close	2011-03-10	2011-04-19	40	2011-06-10	52	1
Coca	3	22	Coca P	Close	2011-03-10	2011-04-19	40	2011-06-10	52	1
Coca	3	22	Coca P	Close	2011-03-10	2011-04-19	40	2011-06-10	52	1
Coca	3	23	Coca P	Close	2011-03-10	2011-04-19	40	2011-06-10	52	1
Coca	3	22	Coca P	Close	2011-03-10	2011-04-19	40	2011-06-30	72	1
Coca	3	22	Coca P	Close	2011-03-10	2011-04-19	40	2011-06-30	72	1
Coca	3	24	Calderona P	Close	2011-03-10	2011-04-19	40	2011-06-10	52	1
Coca	3	22	Coca P	Close	2011-03-10	2011-04-19	40	2011-06-10	52	1
Coca	3	24	Calderona P	Close	2011-03-10	2011-04-19	40	2011-06-10	52	1
Coca	3	24	Calderona P	Close	2011-03-10	2011-04-19	40	2011-06-30	72	1
Coca	3	24	Calderona P	Close	2011-03-10	2011-04-19	40	2011-06-10	52	1
Coca	3	25	Calderona P	Close	2011-03-10	2011-04-19	40	2011-06-10	52	1
Coca	3	24	Calderona P	Close	2011-03-10	2011-04-19	40	2011-06-30	72	1
Coca	3	24	Calderona P	Close	2011-03-10	2011-04-19	40	2011-06-10	52	1
Coca	3	24	Calderona P	Close	2011-03-10	2011-04-19	40	2011-06-10	52	1
Coca	3	25	Calderona P	Close	2011-03-10	2011-04-19	40	2011-06-10	52	1
Coca	3	24	Calderona P	Close	2011-03-10	2011-04-19	40	2011-06-10	52	1
Coca	3	24	Calderona P	Close	2011-03-10	2011-04-19	40	2011-06-30	72	1
Coca	3	25	Calderona P	Close	2011-03-10	2011-04-19	40	2011-06-10	52	1
Coca	3	25	Calderona P	Close	2011-03-10	2011-04-19	40	2011-06-10	52	1
Coca	3	25	Calderona P	Close	2011-03-10	2011-04-19	40	2011-06-10	52	1
Coca	3	25	Calderona P	Close	2011-03-10	2011-04-19	40	2011-06-10	52	1
Coca	3	25	Calderona P	Close	2011-03-10	2011-04-19	40	2011-06-10	52	1
Coca	3	25	Calderona P	Close	2011-03-10	2011-04-19	40			1	solo tenemos el dato de la emergencia
Coca	3	26	Coca P	Close	2011-03-10	2011-04-19	40	2011-06-10	52	1
Coca	3	26	Coca P	Close	2011-03-10	2011-04-19	40	2011-06-10	52	1
Coca	3	26	Coca P	Close	2011-03-10	2011-04-19	40	2011-06-30	72	1
Coca	3	26	Coca P	Close	2011-03-10	2011-04-19	40	2011-06-10	52	1
Coca	3	27	Calderona P	Close	2011-03-10	2011-04-19	40	2011-06-10	52	1
Coca	3	27	Calderona P	Close	2011-03-10	2011-04-19	40	2011-06-10	52	1
Coca	3	27	Calderona P	Close	2011-03-10	2011-04-19	40	2011-06-10	52	1
Coca	3	28	Coca P	Close	2011-03-10	2011-04-19	40	2011-06-10	52	1
Coca	3	28	Coca P	Close	2011-03-10	2011-04-19	40	2011-06-10	52	1
Coca	3	28	Coca P	Close	2011-03-10	2011-04-19	40	2011-07-21	93	1
Coca	3	29	Calderona P	Close	2011-03-10	2011-04-19	40	2011-06-30	72	1
Coca	3	29	Calderona P	Close	2011-03-10	2011-04-19	40	2011-07-21	93	1
Coca	3	29	Calderona P	Close	2011-03-10	2011-04-19	40	2011-06-30	72	1
Coca	3	29	Calderona P	Close	2011-03-10	2011-04-19	40	2011-06-10	52	1
Coca	3	29	Calderona P	Close	2011-03-10	2011-04-19	40	2011-06-10	52	1
Coca	3	30	Coca P	Close	2011-03-10	2011-04-19	40	2011-06-10	52	1
Coca	3	30	Coca P	Close	2011-03-10	2011-04-19	40	2011-06-10	52	1
Coca	3	30	Coca P	Close	2011-03-10	2011-04-19	40	2011-06-30	72	1
Coca	3	30	Coca P	Close	2011-03-10	2011-04-19	40	2011-06-30	72	1
Coca	3	30	Coca P	Close	2011-03-10	2011-04-19	40	2011-06-10	52	1
Coca	8	80	Coca P	Open	2011-03-10	2011-04-19	40	2011-06-30	72	1
Coca	8	80	Coca P	Open	2011-03-10	2011-04-19	40	2011-06-30	72	1
Coca	8	79	Coca P	Open	2011-03-10	2011-04-19	40	2011-08-10	113	1
Coca	8	78	Calderona P	Open	2011-03-10	2011-04-19	40	2011-06-10	52	1
Coca	8	78	Calderona P	Open	2011-03-10	2011-04-19	40	2011-07-21	93	1
Coca	8	78	Calderona P	Open	2011-03-10	2011-04-19	40	2011-07-21	93	1
Coca	8	78	Calderona P	Open	2011-03-10	2011-04-19	40	2011-06-10	52	1
Coca	8	76	Calderona P	Open	2011-03-10	2011-04-19	40	2011-06-30	72	1
Coca	8	72	Calderona P	Open	2011-03-10	2011-04-19	40	2011-06-30	72	1
Coca	8	72	Calderona P	Open	2011-03-10	2011-04-19	40	2011-06-10	52	1
Coca	8	73	Calderona P	Open	2011-03-10	2011-04-19	40	2011-06-10	52	1
Coca	8	75	Calderona P	Open	2011-03-10	2011-04-19	40	2011-06-30	72	1
Coca	8	75	Calderona P	Open	2011-03-10	2011-04-19	40	2011-06-30	72	1
Coca	7	61	Coca P	Open	2011-03-10	2011-04-19	40	2011-06-10	52	1
Coca	7	62	Coca P	Open	2011-03-10	2011-04-19	40	2011-06-10	52	1
Coca	7	62	Coca P	Open	2011-03-10	2011-04-19	40	2011-06-10	52	1
Coca	7	62	Coca P	Open	2011-03-10	2011-04-19	40				solo tenemos el dato de la emergencia
Coca	7	64	Calderona P	Open	2011-03-10	2011-04-19	40	2011-06-10	52	1
Coca	7	65	Coca P	Open	2011-03-10	2011-04-19	40	2011-06-10	52	1
Coca	7	65	Coca P	Open	2011-03-10	2011-04-19	40	2011-06-10	52	1
Coca	7	69	Calderona P	Open	2011-03-10	2011-04-19	40	2011-06-10	52	1
Coca	7	68	Calderona P	Open	2011-03-10	2011-04-19	40	2011-06-30	72	1
Coca	7	68	Calderona P	Open	2011-03-10	2011-04-19	40	2011-06-30	72	1
Coca	7	67	Coca P	Open	2011-03-10	2011-04-19	40	2011-06-10	52	1
Coca	7	67	Coca P	Open	2011-03-10	2011-04-19	40	2011-06-10	52	1
Coca	7	61	Coca P	Open	2011-03-10	2011-04-19	40	2011-06-30	72	1
Coca	5	46	Coca P	Open	2011-03-10	2011-05-09	60	2011-06-10	32	1
Coca	5	46	Coca P	Open	2011-03-10	2011-05-09	60	2011-06-30	52	1
Coca	5	42	Coca P	Open	2011-03-10	2011-05-09	60	2011-06-30	52	1
Coca	5	41	Coca P	Open	2011-03-10	2011-05-09	60	2011-06-10	32	1
Coca	5	43	Calderona P	Open	2011-03-10	2011-05-09	60	2011-06-10	32	1
Coca	5	43	Calderona P	Open	2011-03-10	2011-05-09	60	2011-06-30	52	1
Coca	5	43	Calderona P	Open	2011-03-10	2011-05-09	60	2011-06-30	52	1
Coca	5	42	Coca P	Open	2011-03-10	2011-05-09	60	2011-06-10	32	1
Coca	1	3	Calderona P	Close	2011-03-10	2011-05-09	60	2011-06-10	32	1
Coca	1	5	Coca P	Close	2011-03-10	2011-05-09	60	2011-06-10	32	1
Coca	1	5	Coca P	Close	2011-03-10	2011-05-09	60	2011-06-10	32	1
Coca	1	10	Coca P	Close	2011-03-10	2011-05-09	60	2011-06-10	32	1
Coca	1	10	Coca P	Close	2011-03-10	2011-05-09	60	2011-06-10	32	1
Coca	1	10	Coca P	Close	2011-03-10	2011-05-09	60	2011-07-21	73	1
Coca	1	8	Coca P	Close	2011-03-10	2011-05-09	60	2011-06-10	32	1
Coca	1	8	Coca P	Close	2011-03-10	2011-05-09	60	2011-06-10	32	1
Coca	1	7	Calderona P	Close	2011-03-10	2011-05-09	60	2011-06-10	32	1
Coca	1	6	Calderona P	Close	2011-03-10	2011-05-09	60	2011-06-10	32	1
Coca	1	6	Calderona P	Close	2011-03-10	2011-05-09	60	2011-06-10	32	1
Coca	2	16	Coca P	Close	2011-03-10	2011-05-09	60	2011-06-10	32	1
Coca	2	16	Coca P	Close	2011-03-10	2011-05-09	60	2011-05-09	0	1
Coca	2	11	Coca P	Close	2011-03-10	2011-05-09	60			1	solo tenemos el dato de la emergencia
Coca	2	12	Coca P	Close	2011-03-10	2011-05-09	60	2011-06-30	52	1
Coca	2	11	Coca P	Close	2011-03-10	2011-05-09	60			1	solo tenemos el dato de la emergencia
Coca	2	16	Coca P	Close	2011-03-10	2011-05-09	60	2011-07-21	73	1
Coca	2	16	Coca P	Close	2011-03-10	2011-05-09	60	2011-07-21	73	1
Coca	2	17	Calderona P	Close	2011-03-10	2011-05-09	60	2011-06-30	52	1
Coca	2	11	Coca P	Close	2011-03-10	2011-05-09	60	2011-06-10	32	1
Coca	2	12	Coca P	Close	2011-03-10	2011-05-09	60	2011-06-10	32	1
Coca	2	11	Coca P	Close	2011-03-10	2011-05-09	60	2011-06-30	52	1
Coca	2	17	Calderona P	Close	2011-03-10	2011-05-09	60	2011-07-21	73	1
Coca	2	17	Calderona P	Close	2011-03-10	2011-05-09	60	2011-06-10	32	1
Coca	2	17	Calderona P	Close	2011-03-10	2011-05-09	60	2011-06-10	32	1
Coca	2	18	Calderona P	Close	2011-03-10	2011-05-09	60	2011-06-10	32	1
Coca	2	18	Calderona P	Close	2011-03-10	2011-05-09	60	2011-06-10	32	1
Coca	2	18	Calderona P	Close	2011-03-10	2011-05-09	60			1	solo tenemos el dato de la emergencia
Coca	2	19	Calderona P	Close	2011-03-10	2011-05-09	60	2011-06-30	52	1
Coca	2	20	Calderona P	Close	2011-03-10	2011-05-09	60	2011-06-10	32	1
Coca	6	60	Calderona P	Open	2011-03-10	2011-05-09	60	2011-06-30	52	1
Coca	2	14	Coca P	Close	2011-03-10	2011-05-09	60	2011-06-10	32	1
Coca	6	55	Coca P	Open	2011-03-10	2011-05-09	60	2011-06-10	32	1
Coca	6	55	Coca P	Open	2011-03-10	2011-05-09	60	2011-06-10	32	1
Coca	6	55	Coca P	Open	2011-03-10	2011-05-09	60	2011-06-10	32	1
Coca	6	54	Coca P	Open	2011-03-10	2011-05-09	60	2011-06-10	32	1
Coca	6	55	Coca P	Open	2011-03-10	2011-05-09	60	2011-06-10	32	1
Coca	6	54	Coca P	Open	2011-03-10	2011-05-09	60	2011-06-10	32	1
Coca	6	51	Calderona P	Open	2011-03-10	2011-05-09	60	2011-06-10	32	1
Coca	6	53	Calderona P	Open	2011-03-10	2011-05-09	60	2011-06-10	32	1
Coca	6	53	Calderona P	Open	2011-03-10	2011-05-09	60	2011-06-10	32	1
Coca	6	51	Calderona P	Open	2011-03-10	2011-05-09	60	2011-06-10	32	1
Coca	6	51	Calderona P	Open	2011-03-10	2011-05-09	60	2011-06-10	32	1
Coca	6	51	Calderona P	Open	2011-03-10	2011-05-09	60	2011-06-10	32	1
Coca	6	51	Calderona P	Open	2011-03-10	2011-05-09	60	2011-06-10	32	1
Coca	6	51	Calderona P	Open	2011-03-10	2011-05-09	60	2011-07-21	73	1
Coca	6	56	Coca P	Open	2011-03-10	2011-05-09	60	2011-06-10	32	1
Coca	6	52	Coca P	Open	2011-03-10	2011-05-09	60	2011-06-10	32	1
Coca	6	57	Calderona P	Open	2011-03-10	2011-05-09	60	2011-06-10	32	1
Coca	6	52	Coca P	Open	2011-03-10	2011-05-09	60	2011-06-30	52	1
Coca	6	56	Coca P	Open	2011-03-10	2011-05-09	60	2011-06-10	32	1
Coca	6	56	Coca P	Open	2011-03-10	2011-05-09	60	2011-07-21	73	1
Coca	6	57	Calderona P	Open	2011-03-10	2011-05-09	60	2011-06-30	52	1
Coca	6	57	Calderona P	Open	2011-03-10	2011-05-09	60	2011-06-10	32	1
Coca	4	40	Calderona P	Close	2011-03-10	2011-05-09	60	2011-07-21	73	1
Coca	4	40	Calderona P	Close	2011-03-10	2011-05-09	60	2011-09-20	134	1
Coca	4	40	Calderona P	Close	2011-03-10	2011-05-09	60	2011-06-10	32	1
Coca	4	40	Calderona P	Close	2011-03-10	2011-05-09	60	2011-08-10	93	1
Coca	4	40	Calderona P	Close	2011-03-10	2011-05-09	60	2011-06-10	32	1
Coca	4	38	Calderona P	Close	2011-03-10	2011-05-09	60	2011-06-10	32	1
Coca	4	38	Calderona P	Close	2011-03-10	2011-05-09	60	2011-07-21	73	1
Coca	4	38	Calderona P	Close	2011-03-10	2011-05-09	60	2011-06-10	32	1
Coca	4	36	Coca P	Close	2011-03-10	2011-05-09	60	2011-06-10	32	1
Coca	4	36	Coca P	Close	2011-03-10	2011-05-09	60	2011-06-10	32	1
Coca	4	31	Coca P	Close	2011-03-10	2011-05-09	60	2011-06-10	32	1
Coca	4	36	Coca P	Close	2011-03-10	2011-05-09	60	2011-06-10	32	1
Coca	4	33	Calderona P	Close	2011-03-10	2011-05-09	60	2011-06-10	32	1
Coca	4	35	Coca P	Close	2011-03-10	2011-05-09	60	2011-06-10	32	1
Coca	4	39	Calderona P	Close	2011-03-10	2011-05-09	60	2011-06-30	52	1
Coca	4	39	Calderona P	Close	2011-03-10	2011-05-09	60	2011-06-10	32	1
Coca	4	39	Calderona P	Close	2011-03-10	2011-05-09	60	2011-06-10	32	1
Coca	4	34	Coca P	Close	2011-03-10	2011-05-09	60	2011-06-10	32	1
Coca	4	39	Calderona P	Close	2011-03-10	2011-05-09	60	2011-08-10	93	1
Coca	4	34	Coca P	Close	2011-03-10	2011-05-09	60	2011-06-30	52	1
Coca	4	33	Calderona P	Close	2011-03-10	2011-05-09	60	2011-07-21	73	1
Coca	4	33	Calderona P	Close	2011-03-10	2011-05-09	60	2011-09-20	134	1
Coca	4	34	Coca P	Close	2011-03-10	2011-05-09	60	2011-06-30	52	1
Coca	4	34	Coca P	Close	2011-03-10	2011-05-09	60	2011-07-21	73	1
Coca	4	34	Coca P	Close	2011-03-10	2011-05-09	60	2011-06-10	32	1
Coca	4	33	Calderona P	Close	2011-03-10	2011-05-09	60	2011-06-10	32	1
Coca	4	33	Calderona P	Close	2011-03-10	2011-05-09	60	2011-07-21	73	1
Coca	4	33	Calderona P	Close	2011-03-10	2011-05-09	60	2011-07-21	73	1
Coca	7	65	Coca P	Open	2011-03-10	2011-05-09	60	2011-06-10	32	1
Coca	7	70	Coca P	Open	2011-03-10	2011-05-09	60	2011-06-10	32	1
Coca	7	68	Calderona P	Open	2011-03-10	2011-05-09	60	2011-06-10	32	1
Coca	7	68	Calderona P	Open	2011-03-10	2011-05-09	60	2011-06-30	52	1
Coca	7	68	Calderona P	Open	2011-03-10	2011-05-09	60	2011-06-10	32	1
Coca	7	68	Calderona P	Open	2011-03-10	2011-05-09	60	2011-06-10	32	1
Coca	7	68	Calderona P	Open	2011-03-10	2011-05-09	60	2011-06-30	52	1
Coca	7	68	Calderona P	Open	2011-03-10	2011-05-09	60	2011-06-10	32	1
Coca	7	68	Calderona P	Open	2011-03-10	2011-05-09	60	2011-07-21	73	1
Coca	7	68	Calderona P	Open	2011-03-10	2011-05-09	60	2011-06-10	32	1
Coca	7	66	Calderona P	Open	2011-03-10	2011-05-09	60	2011-06-10	32	1
Coca	7	66	Calderona P	Open	2011-03-10	2011-05-09	60	2011-06-10	32	1
Coca	7	66	Calderona P	Open	2011-03-10	2011-05-09	60	2011-06-10	32	1
Coca	7	66	Calderona P	Open	2011-03-10	2011-05-09	60	2011-06-30	52	1
Coca	7	66	Calderona P	Open	2011-03-10	2011-05-09	60	2011-06-10	32	1
Coca	7	66	Calderona P	Open	2011-03-10	2011-05-09	60	2011-07-21	73	1
Coca	7	66	Calderona P	Open	2011-03-10	2011-05-09	60	2011-06-30	52	1
Coca	7	66	Calderona P	Open	2011-03-10	2011-05-09	60	2011-06-30	52	1
Coca	7	66	Calderona P	Open	2011-03-10	2011-05-09	60	2011-06-10	32	1
Coca	7	66	Calderona P	Open	2011-03-10	2011-05-09	60	2011-06-30	52	1
Coca	7	61	Coca P	Open	2011-03-10	2011-05-09	60	2011-06-10	32	1
Coca	7	61	Coca P	Open	2011-03-10	2011-05-09	60	2011-06-30	52	1
Coca	7	61	Coca P	Open	2011-03-10	2011-05-09	60	2011-06-10	32	1
Coca	7	62	Coca P	Open	2011-03-10	2011-05-09	60	2011-06-10	32	1
Coca	3	28	Coca P	Close	2011-03-10	2011-05-09	60	2011-06-10	32	1
Coca	3	28	Coca P	Close	2011-03-10	2011-05-09	60	2011-06-10	32	1
Coca	3	28	Coca P	Close	2011-03-10	2011-05-09	60	2011-06-10	32	1
Coca	7	66	Calderona P	Open	2011-03-10	2011-05-09	60	2011-06-30	52	1
Coca	7	66	Calderona P	Open	2011-03-10	2011-05-09	60	2011-06-10	32	1
Coca	3	28	Coca P	Close	2011-03-10	2011-05-09	60	2011-06-30	52	1
Coca	7	66	Calderona P	Open	2011-03-10	2011-05-09	60	2011-06-10	32	1
Coca	3	28	Coca P	Close	2011-03-10	2011-05-09	60	2011-06-30	52	1
Coca	3	28	Coca P	Close	2011-03-10	2011-05-09	60	2011-06-10	32	1
Coca	3	28	Coca P	Close	2011-03-10	2011-05-09	60	2011-06-10	32	1
Coca	3	28	Coca P	Close	2011-03-10	2011-05-09	60	2011-06-10	32	1
Coca	3	21	Calderona P	Close	2011-03-10	2011-05-09	60	2011-06-10	32	1
Coca	3	21	Calderona P	Close	2011-03-10	2011-05-09	60	2011-07-21	73	1
Coca	3	22	Coca P	Close	2011-03-10	2011-05-09	60	2011-06-10	32	1
Coca	3	22	Coca P	Close	2011-03-10	2011-05-09	60	2011-06-30	52	1
Coca	3	22	Coca P	Close	2011-03-10	2011-05-09	60	2011-07-21	73	1
Coca	3	22	Coca P	Close	2011-03-10	2011-05-09	60	2011-06-10	32	1
Coca	3	23	Coca P	Close	2011-03-10	2011-05-09	60	2011-06-10	32	1
Coca	3	30	Coca P	Close	2011-03-10	2011-05-09	60	2011-06-10	32	1
Coca	3	25	Calderona P	Close	2011-03-10	2011-05-09	60	2011-06-10	32	1
Coca	3	25	Calderona P	Close	2011-03-10	2011-05-09	60	2011-06-10	32	1
Coca	3	24	Calderona P	Close	2011-03-10	2011-05-09	60	2011-06-10	32	1
Coca	3	24	Calderona P	Close	2011-03-10	2011-05-09	60	2011-09-05	119	1
Coca	3	24	Calderona P	Close	2011-03-10	2011-05-09	60	2011-06-10	32	1
Coca	3	24	Calderona P	Close	2011-03-10	2011-05-09	60	2011-06-10	32	1
Coca	8	75	Calderona P	Open	2011-03-10	2011-05-09	60	2011-06-10	32	1
Coca	8	75	Calderona P	Open	2011-03-10	2011-05-09	60	2011-06-30	52	1
Coca	8	75	Calderona P	Open	2011-03-10	2011-05-09	60	2011-06-10	32	1
Coca	8	75	Calderona P	Open	2011-03-10	2011-05-09	60	2011-06-10	32	1
Coca	8	75	Calderona P	Open	2011-03-10	2011-05-09	60	2011-06-10	32	1
Coca	8	79	Coca P	Open	2011-03-10	2011-05-09	60	2011-06-10	32	1
Coca	8	75	Calderona P	Open	2011-03-10	2011-05-09	60			1	solo tenemos el dato de la emergencia
Coca	8	74	Coca P	Open	2011-03-10	2011-05-09	60	2011-06-10	32	1
Coca	8	75	Calderona P	Open	2011-03-10	2011-05-09	60	2011-06-30	52	1
Coca	8	74	Coca P	Open	2011-03-10	2011-05-09	60	2011-06-10	32	1
Coca	8	74	Coca P	Open	2011-03-10	2011-05-09	60	2011-06-30	52	1
Coca	8	74	Coca P	Open	2011-03-10	2011-05-09	60	2011-06-10	32	1
Coca	8	74	Coca P	Open	2011-03-10	2011-05-09	60	2011-06-30	52	1
Coca	8	74	Coca P	Open	2011-03-10	2011-05-09	60	2011-06-10	32	1
Coca	8	73	Calderona P	Open	2011-03-10	2011-05-09	60	2011-06-30	52	1
Coca	8	79	Coca P	Open	2011-03-10	2011-05-09	60	2011-06-10	32	1
Coca	8	80	Coca P	Open	2011-03-10	2011-05-09	60	2011-06-10	32	1
Coca	8	80	Coca P	Open	2011-03-10	2011-05-09	60	2011-07-21	73	1
Coca	8	80	Coca P	Open	2011-03-10	2011-05-09	60	2011-06-30	52	1
Coca	8	78	Calderona P	Open	2011-03-10	2011-05-09	60	2011-06-30	52	1
Coca	8	78	Calderona P	Open	2011-03-10	2011-05-09	60	2011-07-21	73	1
Coca	8	79	Coca P	Open	2011-03-10	2011-05-09	60	2011-06-10	32	1
Coca	8	79	Coca P	Open	2011-03-10	2011-05-09	60	2011-06-10	32	1
Coca	8	78	Calderona P	Open	2011-03-10	2011-05-09	60	2011-06-30	52	1
Coca	8	78	Calderona P	Open	2011-03-10	2011-05-09	60	2011-06-30	52	1
Coca	8	78	Calderona P	Open	2011-03-10	2011-05-09	60	2011-07-21	73	1
Coca	8	78	Calderona P	Open	2011-03-10	2011-05-09	60	2011-07-21	73	1
Coca	8	77	Coca P	Open	2011-03-10	2011-05-09	60	2011-07-21	73	1
Coca	8	78	Calderona P	Open	2011-03-10	2011-05-09	60	2011-06-30	52	1
Coca	8	76	Calderona P	Open	2011-03-10	2011-05-09	60	2011-06-30	52	1
Coca	5	43	Calderona P	Open	2011-03-10	2011-06-10	92	2011-06-30	20	1
Coca	5	45	Calderona P	Open	2011-03-10	2011-06-10	92	2011-06-30	20	1
Coca	5	46	Coca P	Open	2011-03-10	2011-06-10	92	2011-06-30	20	1
Coca	5	41	Coca P	Open	2011-03-10	2011-06-10	92	2011-06-30	20	1
Coca	5	43	Calderona P	Open	2011-03-10	2011-06-10	92	2011-06-30	20	1
Coca	5	45	Calderona P	Open	2011-03-10	2011-06-10	92	2011-06-30	20	1
Coca	5	45	Calderona P	Open	2011-03-10	2011-06-10	92	2011-06-30	20	1
Coca	2	19	Calderona P	Close	2011-03-10	2011-06-10	92	2011-06-30	20	1
Coca	2	18	Calderona P	Close	2011-03-10	2011-06-10	92	2011-07-21	41	1
Coca	2	17	Calderona P	Close	2011-03-10	2011-06-10	92	2011-06-30	20	1
Coca	2	16	Coca P	Close	2011-03-10	2011-06-10	92	2011-07-21	41	1
Coca	2	11	Coca P	Close	2011-03-10	2011-06-10	92	2011-06-30	20	1
Coca	2	11	Coca P	Close	2011-03-10	2011-06-10	92	2011-06-30	20	1
Coca	2	11	Coca P	Close	2011-03-10	2011-06-10	92	2011-06-10	0	1
Coca	2	12	Coca P	Close	2011-03-10	2011-06-10	92	2011-06-30	20	1
Coca	6	52	Coca P	Open	2011-03-10	2011-06-10	92	2011-06-30	20	1
Coca	6	58	Coca P	Open	2011-03-10	2011-06-10	92	2011-06-30	20	1
Coca	6	57	Calderona P	Open	2011-03-10	2011-06-10	92	2011-07-21	41	1
Coca	6	56	Coca P	Open	2011-03-10	2011-06-10	92	2011-06-30	20	1
Coca	6	56	Coca P	Open	2011-03-10	2011-06-10	92	2011-06-30	20	1
Coca	4	34	Coca P	Close	2011-03-10	2011-06-10	92	2011-07-21	41	1
Coca	4	34	Coca P	Close	2011-03-10	2011-06-10	92	2011-06-30	20	1
Coca	4	34	Coca P	Close	2011-03-10	2011-06-10	92	2011-06-30	20	1
Coca	4	40	Calderona P	Close	2011-03-10	2011-06-10	92	2011-06-30	20	1
Coca	4	37	Calderona P	Close	2011-03-10	2011-06-10	92	2011-06-30	20	1
Coca	3	30	Coca P	Close	2011-03-10	2011-06-10	92	2011-09-20	102	1
Coca	3	30	Coca P	Close	2011-03-10	2011-06-10	92	2011-07-21	41	1
Coca	3	30	Coca P	Close	2011-03-10	2011-06-10	92	2011-06-30	20	1
Coca	3	29	Calderona P	Close	2011-03-10	2011-06-10	92	2011-06-10	0	1
Coca	3	28	Coca P	Close	2011-03-10	2011-06-10	92	2011-06-30	20	1
Coca	3	27	Calderona P	Close	2011-03-10	2011-06-10	92	2011-06-30	20	1
Coca	3	27	Calderona P	Close	2011-03-10	2011-06-10	92	2011-07-21	41	1
Coca	3	27	Calderona P	Close	2011-03-10	2011-06-10	92	2011-06-30	20	1
Coca	3	26	Coca P	Close	2011-03-10	2011-06-10	92	2011-07-21	41	1
Coca	3	21	Calderona P	Close	2011-03-10	2011-06-10	92	2011-06-30	20	1
Coca	3	22	Coca P	Close	2011-03-10	2011-06-10	92	2011-06-30	20	1
Coca	8	72	Calderona P	Open	2011-03-10	2011-06-10	92	2011-06-30	20	1
Coca	8	73	Calderona P	Open	2011-03-10	2011-06-10	92	2011-06-30	20	1
Coca	8	73	Calderona P	Open	2011-03-10	2011-06-10	92	2011-06-30	20	1
Coca	8	73	Calderona P	Open	2011-03-10	2011-06-10	92	2011-06-30	20	1
Coca	8	73	Calderona P	Open	2011-03-10	2011-06-10	92	2011-06-30	20	1
Coca	8	75	Calderona P	Open	2011-03-10	2011-06-10	92	2011-06-30	20	1
Coca	8	80	Coca P	Open	2011-03-10	2011-06-10	92	2011-06-30	20	1
Coca	8	80	Coca P	Open	2011-03-10	2011-06-10	92	2011-06-30	20	1
Coca	8	79	Coca P	Open	2011-03-10	2011-06-10	92	2011-06-30	20	1
Coca	8	78	Calderona P	Open	2011-03-10	2011-06-10	92	2011-06-30	20	1
Coca	8	78	Calderona P	Open	2011-03-10	2011-06-10	92	2011-06-30	20	1
Coca	8	78	Calderona P	Open	2011-03-10	2011-06-10	92	2011-07-21	41	1
Coca	8	76	Calderona P	Open	2011-03-10	2011-06-10	92	2011-07-21	41	1
Coca	8	76	Calderona P	Open	2011-03-10	2011-06-10	92	2011-06-30	20	1
Coca	8	76	Calderona P	Open	2011-03-10	2011-06-10	92	2011-06-30	20	1
Coca	8	76	Calderona P	Open	2011-03-10	2011-06-10	92	2011-06-30	20	1
Coca	7	61	Coca P	Open	2011-03-10	2011-06-10	92	2011-06-30	20	1
Coca	7	68	Calderona P	Open	2011-03-10	2011-06-10	92	2011-06-30	20	1
Coca	7	67	Coca P	Open	2011-03-10	2011-04-19	40	2011-06-30	72	1
Coca	7	66	Calderona P	Open	2011-03-10	2011-06-10	92	2011-07-21	41	1
Coca	1	2	Coca P	Close	2011-03-10	2011-06-10	92	2011-06-30	20	1
Coca	1	3	Calderona P	Close	2011-03-10	2011-06-10	92	2011-06-10	0	1
Coca	1	9	Calderona P	Close	2011-03-10	2011-06-10	92	2011-07-21	41	1
Coca	6	60	Calderona P	Open	2011-03-10	2011-04-19	40	2011-06-30	72	1
Coca	6	59	Calderona P	Open	2011-03-10	2011-04-19	40	2011-07-21	93	1
Coca	6	59	Calderona P	Open	2011-03-10	2011-04-19	40	2011-06-30	72	1
Coca	6	58	Coca P	Open	2011-03-10	2011-04-19	40	2011-06-30	72	1
Coca	4	35	Coca P	Close	2011-03-10	2011-04-19	40	2011-07-21	93	1
Coca	4	35	Coca P	Close	2011-03-10	2011-04-19	40	2011-08-10	113	1
Coca	4	35	Coca P	Close	2011-03-10	2011-04-19	40	2011-07-21	93	1
Coca	4	35	Coca P	Close	2011-03-10	2011-04-19	40	2011-07-21	93	1
Coca	4	40	Calderona P	Close	2011-03-10	2011-04-19	40	2011-08-10	113	1
Coca	7	70	Coca P	Open	2011-03-10	2011-06-30	112			1	solo tenemos el dato de la emergencia
Coca	7	61	Coca P	Open	2011-03-10	2011-06-30	112	2011-06-30	0	1
Coca	7	63	Calderona P	Open	2011-03-10	2011-06-30	112	2011-07-21	21	1
Coca	3	21	Calderona P	Close	2011-03-10	2011-04-19	40	2011-07-21	93	1
Coca	7	66	Calderona P	Open	2011-03-10	2011-05-09	60	2011-06-30	52	1
Coca	7	64	Calderona P	Open	2011-03-10	2011-06-10	92	2011-06-30	20	1

## Sheet: Survival in Calderona site
Site	Plot	Subplot	Population	Canopy cover	Date of sown	Date of emergence	Time to emergence	Date of death	Time to death	Status
Calderona	1	1	Coca P	Close	2011-04-07	26/05/2011	49	17/06/2011	22	1
Calderona	1	1	Coca P	Close	2011-04-07	17/06/2011	71	15/07/2011	28	1
Calderona	1	1	Coca P	Close	2011-04-07	17/06/2011	71	15/07/2011	28	1
Calderona	1	1	Coca P	Close	2011-04-07	17/06/2011	71	15/07/2011	28	1
Calderona	1	1	Coca P	Close	2011-04-07	17/06/2011	71	15/07/2011	28	1
Calderona	1	1	Coca P	Close	2011-04-07	17/06/2011	71	15/07/2011	28	1
Calderona	1	1	Coca P	Close	2011-04-07	17/06/2011	71	15/07/2011	28	1
Calderona	1	1	Coca P	Close	2011-04-07	17/06/2011	71	15/07/2011	28	1
Calderona	1	1	Coca P	Close	2011-04-07	17/06/2011	71	15/07/2011	28	1
Calderona	1	1	Coca P	Close	2011-04-07	17/06/2011	71	15/07/2011	28	1
Calderona	1	1	Coca P	Close	2011-04-07	17/06/2011	71	15/07/2011	28	1
Calderona	1	1	Coca P	Close	2011-04-07	17/06/2011	71	15/07/2011	28	1
Calderona	1	1	Coca P	Close	2011-04-07	17/06/2011	71	15/07/2011	28	1
Calderona	1	1	Coca P	Close	2011-04-07	17/06/2011	71	16/07/2011	29	1
Calderona	1	1	Coca P	Close	2011-04-07	17/06/2011	71	17/07/2011	30	1
Calderona	1	1	Coca P	Close	2011-04-07	17/06/2011	71	18/08/2011	62	1
Calderona	1	1	Coca P	Close	2011-04-07	17/06/2011	71	18/08/2011	62	1
Calderona	1	1	Coca P	Close	2011-04-07	17/06/2011	71	18/08/2011	62	1
Calderona	1	1	Coca P	Close	2011-04-07	17/06/2011	71	18/08/2011	62	1
Calderona	1	1	Coca P	Close	2011-04-07	17/06/2011	71	18/08/2011	62	1
Calderona	1	1	Coca P	Close	2011-04-07	17/06/2011	71	18/08/2011	62	1
Calderona	1	2	Coca P	Close	2011-04-07	17/06/2011	71	15/07/2011	28	1
Calderona	1	2	Coca P	Close	2011-04-07	17/06/2011	71	15/07/2011	28	1
Calderona	1	2	Coca P	Close	2011-04-07	17/06/2011	71	15/07/2011	28	1
Calderona	1	2	Coca P	Close	2011-04-07	17/06/2011	71	20/09/2011	95	1
Calderona	1	2	Coca P	Close	2011-04-07	17/06/2011	71	20/09/2011	95	1
Calderona	1	3	Calderona P	Close	2011-04-07	17/06/2011	71	17/06/2011	0	1
Calderona	1	3	Calderona P	Close	2011-04-07	26/05/2011	49	17/06/2011	22	1
Calderona	1	3	Calderona P	Close	2011-04-07	17/06/2011	71	15/07/2011	28	1
Calderona	1	3	Calderona P	Close	2011-04-07	17/06/2011	71	15/07/2011	28	1
Calderona	1	3	Calderona P	Close	2011-04-07	17/06/2011	71	15/07/2011	28	1
Calderona	1	3	Calderona P	Close	2011-04-07	17/06/2011	71	15/07/2011	28	1
Calderona	1	3	Calderona P	Close	2011-04-07	17/06/2011	71	15/07/2011	28	1
Calderona	1	3	Calderona P	Close	2011-04-07	26/05/2011	49	15/07/2011	50	1
Calderona	1	3	Calderona P	Close	2011-04-07	26/05/2011	49	15/07/2011	50	1
Calderona	1	4	Calderona P	Close	2011-04-07	26/05/2011	49	17/06/2011	22	1
Calderona	1	4	Calderona P	Close	2011-04-07	17/06/2011	71	15/07/2011	28	1
Calderona	1	5	Coca P	Close	2011-04-07	17/06/2011	71	15/07/2011	28	1
Calderona	1	5	Coca P	Close	2011-04-07	17/06/2011	71	15/07/2011	28	1
Calderona	1	5	Coca P	Close	2011-04-07	17/06/2011	71	15/07/2011	28	1
Calderona	1	5	Coca P	Close	2011-04-07	17/06/2011	71	15/07/2011	28	1
Calderona	1	5	Coca P	Close	2011-04-07	17/06/2011	71	15/07/2011	28	1
Calderona	1	5	Coca P	Close	2011-04-07	17/06/2011	71	15/07/2011	28	1
Calderona	1	5	Coca P	Close	2011-04-07	17/06/2011	71	15/07/2011	28	1
Calderona	1	5	Coca P	Close	2011-04-07	17/06/2011	71	15/07/2011	28	1
Calderona	1	5	Coca P	Close	2011-04-07	17/06/2011	71	15/07/2011	28	1
Calderona	1	5	Coca P	Close	2011-04-07	17/06/2011	71	15/07/2011	28	1
Calderona	1	5	Coca P	Close	2011-04-07	17/06/2011	71	15/07/2011	28	1
Calderona	1	5	Coca P	Close	2011-04-07	17/06/2011	71	15/07/2011	28	1
Calderona	1	5	Coca P	Close	2011-04-07	17/06/2011	71	18/08/2011	62	1
Calderona	1	5	Coca P	Close	2011-04-07	26/05/2011	49	20/09/2011	117	0
Calderona	1	6	Calderona P	Close	2011-04-07	26/05/2011	49	2011-10-06	15	1
Calderona	1	6	Calderona P	Close	2011-04-07	17/06/2011	71	15/07/2011	28	1
Calderona	1	6	Calderona P	Close	2011-04-07	17/06/2011	71	15/07/2011	28	1
Calderona	1	6	Calderona P	Close	2011-04-07	17/06/2011	71	15/07/2011	28	1
Calderona	1	6	Calderona P	Close	2011-04-07	17/06/2011	71	15/07/2011	28	1
Calderona	1	6	Calderona P	Close	2011-04-07	17/06/2011	71	15/07/2011	28	1
Calderona	1	6	Calderona P	Close	2011-04-07	17/06/2011	71	15/07/2011	28	1
Calderona	1	6	Calderona P	Close	2011-04-07	17/06/2011	71	15/07/2011	28	1
Calderona	1	6	Calderona P	Close	2011-04-07	17/06/2011	71	15/07/2011	28	1
Calderona	1	6	Calderona P	Close	2011-04-07	17/06/2011	71	15/07/2011	28	1
Calderona	1	6	Calderona P	Close	2011-04-07	17/06/2011	71	15/07/2011	28	1
Calderona	1	6	Calderona P	Close	2011-04-07	15/07/2011	99	18/08/2011	34	1
Calderona	1	6	Calderona P	Close	2011-04-07	15/07/2011	99	18/08/2011	34	1
Calderona	1	6	Calderona P	Close	2011-04-07	26/05/2011	49	30/06/2011	35	1
Calderona	1	6	Calderona P	Close	2011-04-07	26/05/2011	49	15/07/2011	50	1
Calderona	1	6	Calderona P	Close	2011-04-07	26/05/2011	49	15/07/2011	50	1
Calderona	1	6	Calderona P	Close	2011-04-07	26/05/2011	49	15/07/2011	50	1
Calderona	1	6	Calderona P	Close	2011-04-07	26/05/2011	49	15/07/2011	50	1
Calderona	1	6	Calderona P	Close	2011-04-07	26/05/2011	49	15/07/2011	50	1
Calderona	1	6	Calderona P	Close	2011-04-07	17/06/2011	71	18/08/2011	62	1
Calderona	1	6	Calderona P	Close	2011-04-07	17/06/2011	71	18/08/2011	62	1
Calderona	1	6	Calderona P	Close	2011-04-07	17/06/2011	71	18/08/2011	62	1
Calderona	1	6	Calderona P	Close	2011-04-07	17/06/2011	71	18/08/2011	62	1
Calderona	1	6	Calderona P	Close	2011-04-07	17/06/2011	71	18/08/2011	62	1
Calderona	1	6	Calderona P	Close	2011-04-07	17/06/2011	71	18/08/2011	62	1
Calderona	1	6	Calderona P	Close	2011-04-07	17/06/2011	71	18/08/2011	62	1
Calderona	1	6	Calderona P	Close	2011-04-07	17/06/2011	71	18/08/2011	62	1
Calderona	1	6	Calderona P	Close	2011-04-07	17/06/2011	71	29/08/2011	73	1
Calderona	1	6	Calderona P	Close	2011-04-07	17/06/2011	71	29/08/2011	73	1
Calderona	1	6	Calderona P	Close	2011-04-07	17/06/2011	71	29/08/2011	73	1
Calderona	1	6	Calderona P	Close	2011-04-07	26/05/2011	49	18/08/2011	84	1
Calderona	1	6	Calderona P	Close	2011-04-07	17/06/2011	71	20/09/2011	95	0
Calderona	1	6	Calderona P	Close	2011-04-07	17/06/2011	71	20/09/2011	95	0
Calderona	1	6	Calderona P	Close	2011-04-07	26/05/2011	49	20/09/2011	117	1
Calderona	1	7	Calderona P	Close	2011-04-07	17/06/2011	71	17/06/2011	0	1
Calderona	1	7	Calderona P	Close	2011-04-07	17/06/2011	71	15/07/2011	28	1
Calderona	1	7	Calderona P	Close	2011-04-07	17/06/2011	71	15/07/2011	28	1
Calderona	1	7	Calderona P	Close	2011-04-07	17/06/2011	71	15/07/2011	28	1
Calderona	1	7	Calderona P	Close	2011-04-07	17/06/2011	71	15/07/2011	28	1
Calderona	1	7	Calderona P	Close	2011-04-07	17/06/2011	71	15/07/2011	28	1
Calderona	1	7	Calderona P	Close	2011-04-07	17/06/2011	71	15/07/2011	28	1
Calderona	1	7	Calderona P	Close	2011-04-07	17/06/2011	71	15/07/2011	28	1
Calderona	1	7	Calderona P	Close	2011-04-07	17/06/2011	71	15/07/2011	28	1
Calderona	1	7	Calderona P	Close	2011-04-07	17/06/2011	71	15/07/2011	28	1
Calderona	1	7	Calderona P	Close	2011-04-07	17/06/2011	71	15/07/2011	28	1
Calderona	1	7	Calderona P	Close	2011-04-07	17/06/2011	71	15/07/2011	28	1
Calderona	1	7	Calderona P	Close	2011-04-07	17/06/2011	71	15/07/2011	28	1
Calderona	1	7	Calderona P	Close	2011-04-07	17/06/2011	71	15/07/2011	28	1
Calderona	1	7	Calderona P	Close	2011-04-07	17/06/2011	71	15/07/2011	28	1
Calderona	1	7	Calderona P	Close	2011-04-07	17/06/2011	71	15/07/2011	28	1
Calderona	1	7	Calderona P	Close	2011-04-07	15/07/2011	99	18/08/2011	34	1
Calderona	1	7	Calderona P	Close	2011-04-07	26/05/2011	49	15/07/2011	50	1
Calderona	1	7	Calderona P	Close	2011-04-07	26/05/2011	49	15/07/2011	50	1
Calderona	1	7	Calderona P	Close	2011-04-07	26/05/2011	49	15/07/2011	50	1
Calderona	1	7	Calderona P	Close	2011-04-07	26/05/2011	49	15/07/2011	50	1
Calderona	1	7	Calderona P	Close	2011-04-07	17/06/2011	71	18/08/2011	62	1
Calderona	1	7	Calderona P	Close	2011-04-07	17/06/2011	71	18/08/2011	62	1
Calderona	1	7	Calderona P	Close	2011-04-07	17/06/2011	71	18/08/2011	62	1
Calderona	1	7	Calderona P	Close	2011-04-07	17/06/2011	71	18/08/2011	62	1
Calderona	1	7	Calderona P	Close	2011-04-07	17/06/2011	71	18/08/2011	62	1
Calderona	1	7	Calderona P	Close	2011-04-07	17/06/2011	71	18/08/2011	62	1
Calderona	1	7	Calderona P	Close	2011-04-07	17/06/2011	71	18/08/2011	62	1
Calderona	1	7	Calderona P	Close	2011-04-07	17/06/2011	71	18/08/2011	62	1
Calderona	1	7	Calderona P	Close	2011-04-07	17/06/2011	71	18/08/2011	62	1
Calderona	1	7	Calderona P	Close	2011-04-07	15/07/2011	99	20/09/2011	67	1
Calderona	1	7	Calderona P	Close	2011-04-07	17/06/2011	71	29/08/2011	73	1
Calderona	1	7	Calderona P	Close	2011-04-07	26/05/2011	49	18/08/2011	84	1
Calderona	1	7	Calderona P	Close	2011-04-07	26/05/2011	49	18/08/2011	84	1
Calderona	1	7	Calderona P	Close	2011-04-07	26/05/2011	49	18/08/2011	84	1
Calderona	1	7	Calderona P	Close	2011-04-07	26/05/2011	49	18/08/2011	84	1
Calderona	1	7	Calderona P	Close	2011-04-07	26/05/2011	49	18/08/2011	84	1
Calderona	1	7	Calderona P	Close	2011-04-07	26/05/2011	49	29/08/2011	95	1
Calderona	1	7	Calderona P	Close	2011-04-07	17/06/2011	71	20/09/2011	95	1
Calderona	1	7	Calderona P	Close	2011-04-07	17/06/2011	71	20/09/2011	95	1
Calderona	1	7	Calderona P	Close	2011-04-07	26/05/2011	49	20/09/2011	117	1
Calderona	1	7	Calderona P	Close	2011-04-07	26/05/2011	49	20/09/2011	117	1
Calderona	1	8	Coca P	Close	2011-04-07	17/06/2011	71	15/07/2011	28	1
Calderona	1	8	Coca P	Close	2011-04-07	17/06/2011	71	15/07/2011	28	1
Calderona	1	8	Coca P	Close	2011-04-07	17/06/2011	71	15/07/2011	28	1
Calderona	1	8	Coca P	Close	2011-04-07	17/06/2011	71	15/07/2011	28	1
Calderona	1	8	Coca P	Close	2011-04-07	17/06/2011	71	15/07/2011	28	1
Calderona	1	8	Coca P	Close	2011-04-07	15/07/2011	99	18/08/2011	34	1
Calderona	1	8	Coca P	Close	2011-04-07	26/05/2011	49	15/07/2011	50	1
Calderona	1	8	Coca P	Close	2011-04-07	17/06/2011	71	29/08/2011	73	1
Calderona	1	8	Coca P	Close	2011-04-07	17/06/2011	71	20/09/2011	95	1
Calderona	1	8	Coca P	Close	2011-04-07	17/06/2011	71	20/09/2011	95	1
Calderona	1	9	Calderona P	Close	2011-04-07	17/06/2011	71	15/07/2011	28	1
Calderona	1	9	Calderona P	Close	2011-04-07	17/06/2011	71	15/07/2011	28	1
Calderona	1	9	Calderona P	Close	2011-04-07	17/06/2011	71	15/07/2011	28	1
Calderona	1	9	Calderona P	Close	2011-04-07	17/06/2011	71	15/07/2011	28	1
Calderona	1	9	Calderona P	Close	2011-04-07	26/05/2011	49	15/07/2011	50	1
Calderona	1	10	Coca P	Close	2011-04-07	17/06/2011	71	15/07/2011	28	1
Calderona	1	10	Coca P	Close	2011-04-07	17/06/2011	71	15/07/2011	28	1
Calderona	1	10	Coca P	Close	2011-04-07	17/06/2011	71	15/07/2011	28	1
Calderona	1	10	Coca P	Close	2011-04-07	17/06/2011	71	15/07/2011	28	1
Calderona	1	10	Coca P	Close	2011-04-07	17/06/2011	71	15/07/2011	28	1
Calderona	1	10	Coca P	Close	2011-04-07	17/06/2011	71	15/07/2011	28	1
Calderona	2	1	Coca P	Close	2011-04-07	17/06/2011	71	15/07/2011	28	1
Calderona	2	1	Coca P	Close	2011-04-07	17/06/2011	71	15/07/2011	28	1
Calderona	2	1	Coca P	Close	2011-04-07	17/06/2011	71	15/07/2011	28	1
Calderona	2	1	Coca P	Close	2011-04-07	17/06/2011	71	15/07/2011	28	1
Calderona	2	1	Coca P	Close	2011-04-07	17/06/2011	71	15/07/2011	28	1
Calderona	2	1	Coca P	Close	2011-04-07	17/06/2011	71	15/07/2011	28	1
Calderona	2	1	Coca P	Close	2011-04-07	17/06/2011	71	15/07/2011	28	1
Calderona	2	1	Coca P	Close	2011-04-07	17/06/2011	71	15/07/2011	28	1
Calderona	2	1	Coca P	Close	2011-04-07	17/06/2011	71	15/07/2011	28	1
Calderona	2	1	Coca P	Close	2011-04-07	26/05/2011	49	15/07/2011	50	1
Calderona	2	1	Coca P	Close	2011-04-07	17/06/2011	71	20/09/2011	95	0
Calderona	2	2	Coca P	Close	2011-04-07	17/06/2011	71	15/07/2011	28	1
Calderona	2	2	Coca P	Close	2011-04-07	17/06/2011	71	15/07/2011	28	1
Calderona	2	2	Coca P	Close	2011-04-07	17/06/2011	71	15/07/2011	28	1
Calderona	2	2	Coca P	Close	2011-04-07	17/06/2011	71	15/07/2011	28	1
Calderona	2	2	Coca P	Close	2011-04-07	17/06/2011	71	15/07/2011	28	1
Calderona	2	2	Coca P	Close	2011-04-07	17/06/2011	71	15/07/2011	28	1
Calderona	2	2	Coca P	Close	2011-04-07	17/06/2011	71	15/07/2011	28	1
Calderona	2	2	Coca P	Close	2011-04-07	17/06/2011	71	15/07/2011	28	1
Calderona	2	2	Coca P	Close	2011-04-07	17/06/2011	71	15/07/2011	28	1
Calderona	2	2	Coca P	Close	2011-04-07	17/06/2011	71	15/07/2011	28	1
Calderona	2	2	Coca P	Close	2011-04-07	17/06/2011	71	15/07/2011	28	1
Calderona	2	2	Coca P	Close	2011-04-07	17/06/2011	71	15/07/2011	28	1
Calderona	2	2	Coca P	Close	2011-04-07	17/06/2011	71	15/07/2011	28	1
Calderona	2	2	Coca P	Close	2011-04-07	17/06/2011	71	15/07/2011	28	1
Calderona	2	2	Coca P	Close	2011-04-07	17/06/2011	71	15/07/2011	28	1
Calderona	2	2	Coca P	Close	2011-04-07	17/06/2011	71	15/07/2011	28	1
Calderona	2	2	Coca P	Close	2011-04-07	17/06/2011	71	15/07/2011	28	1
Calderona	2	2	Coca P	Close	2011-04-07	17/06/2011	71	15/07/2011	28	1
Calderona	2	2	Coca P	Close	2011-04-07	26/05/2011	49	15/07/2011	50	1
Calderona	2	2	Coca P	Close	2011-04-07	26/05/2011	49	15/07/2011	50	1
Calderona	2	2	Coca P	Close	2011-04-07	26/05/2011	49	15/07/2011	50	1
Calderona	2	2	Coca P	Close	2011-04-07	17/06/2011	71	18/08/2011	62	1
Calderona	2	3	Calderona P	Close	2011-04-07	17/06/2011	71	15/07/2011	28	1
Calderona	2	3	Calderona P	Close	2011-04-07	17/06/2011	71	15/07/2011	28	1
Calderona	2	3	Calderona P	Close	2011-04-07	17/06/2011	71	15/07/2011	28	1
Calderona	2	3	Calderona P	Close	2011-04-07	17/06/2011	71	15/07/2011	28	1
Calderona	2	3	Calderona P	Close	2011-04-07	17/06/2011	71	15/07/2011	28	1
Calderona	2	3	Calderona P	Close	2011-04-07	17/06/2011	71	15/07/2011	28	1
Calderona	2	3	Calderona P	Close	2011-04-07	17/06/2011	71	15/07/2011	28	1
Calderona	2	3	Calderona P	Close	2011-04-07	26/05/2011	49	15/07/2011	50	1
Calderona	2	3	Calderona P	Close	2011-04-07	26/05/2011	49	15/07/2011	50	1
Calderona	2	3	Calderona P	Close	2011-04-07	26/05/2011	49	15/07/2011	50	1
Calderona	2	3	Calderona P	Close	2011-04-07	26/05/2011	49	20/09/2011	117	1
Calderona	2	4	Coca P	Close	2011-04-07	17/06/2011	71	15/07/2011	28	1
Calderona	2	4	Coca P	Close	2011-04-07	17/06/2011	71	15/07/2011	28	1
Calderona	2	4	Coca P	Close	2011-04-07	17/06/2011	71	15/07/2011	28	1
Calderona	2	4	Coca P	Close	2011-04-07	17/06/2011	71	15/07/2011	28	1
Calderona	2	4	Coca P	Close	2011-04-07	17/06/2011	71	15/07/2011	28	1
Calderona	2	4	Coca P	Close	2011-04-07	17/06/2011	71	15/07/2011	28	1
Calderona	2	4	Coca P	Close	2011-04-07	17/06/2011	71	15/07/2011	28	1
Calderona	2	4	Coca P	Close	2011-04-07	17/06/2011	71	15/07/2011	28	1
Calderona	2	4	Coca P	Close	2011-04-07	17/06/2011	71	15/07/2011	28	1
Calderona	2	4	Coca P	Close	2011-04-07	17/06/2011	71	20/09/2011	95	0
Calderona	2	4	Coca P	Close	2011-04-07	26/05/2011	49	20/09/2011	117	1
Calderona	2	5	Coca P	Close	2011-04-07	17/06/2011	71	15/07/2011	28	1
Calderona	2	5	Coca P	Close	2011-04-07	17/06/2011	71	15/07/2011	28	1
Calderona	2	5	Coca P	Close	2011-04-07	17/06/2011	71	15/07/2011	28	1
Calderona	2	5	Coca P	Close	2011-04-07	17/06/2011	71	15/07/2011	28	1
Calderona	2	5	Coca P	Close	2011-04-07	17/06/2011	71	15/07/2011	28	1
Calderona	2	5	Coca P	Close	2011-04-07	17/06/2011	71	15/07/2011	28	1
Calderona	2	5	Coca P	Close	2011-04-07	17/06/2011	71	15/07/2011	28	1
Calderona	2	5	Coca P	Close	2011-04-07	17/06/2011	71	15/07/2011	28	1
Calderona	2	5	Coca P	Close	2011-04-07	17/06/2011	71	15/07/2011	28	1
Calderona	2	5	Coca P	Close	2011-04-07	17/06/2011	71	15/07/2011	28	1
Calderona	2	5	Coca P	Close	2011-04-07	17/06/2011	71	15/07/2011	28	1
Calderona	2	5	Coca P	Close	2011-04-07	17/06/2011	71	15/07/2011	28	1
Calderona	2	5	Coca P	Close	2011-04-07	17/06/2011	71	15/07/2011	28	1
Calderona	2	5	Coca P	Close	2011-04-07	17/06/2011	71	15/07/2011	28	1
Calderona	2	5	Coca P	Close	2011-04-07	17/06/2011	71	15/07/2011	28	1
Calderona	2	5	Coca P	Close	2011-04-07	17/06/2011	71	15/07/2011	28	1
Calderona	2	5	Coca P	Close	2011-04-07	17/06/2011	71	15/07/2011	28	1
Calderona	2	5	Coca P	Close	2011-04-07	17/06/2011	71	15/07/2011	28	1
Calderona	2	5	Coca P	Close	2011-04-07	17/06/2011	71	15/07/2011	28	1
Calderona	2	5	Coca P	Close	2011-04-07	17/06/2011	71	15/07/2011	28	1
Calderona	2	5	Coca P	Close	2011-04-07	17/06/2011	71	15/07/2011	28	1
Calderona	2	5	Coca P	Close	2011-04-07	17/06/2011	71	15/07/2011	28	1
Calderona	2	5	Coca P	Close	2011-04-07	17/06/2011	71	15/07/2011	28	1
Calderona	2	5	Coca P	Close	2011-04-07	17/06/2011	71	18/08/2011	62	1
Calderona	2	5	Coca P	Close	2011-04-07	17/06/2011	71	18/08/2011	62	1
Calderona	2	5	Coca P	Close	2011-04-07	17/06/2011	71	18/08/2011	62	1
Calderona	2	5	Coca P	Close	2011-04-07	17/06/2011	71	29/08/2011	73	1
Calderona	2	5	Coca P	Close	2011-04-07	26/05/2011	49	29/08/2011	95	1
Calderona	2	5	Coca P	Close	2011-04-07	26/05/2011	49	20/09/2011	117	1
Calderona	2	6	Coca P	Close	2011-04-07	17/06/2011	71	15/07/2011	28	1
Calderona	2	6	Coca P	Close	2011-04-07	17/06/2011	71	15/07/2011	28	1
Calderona	2	6	Coca P	Close	2011-04-07	17/06/2011	71	15/07/2011	28	1
Calderona	2	6	Coca P	Close	2011-04-07	17/06/2011	71	15/07/2011	28	1
Calderona	2	6	Coca P	Close	2011-04-07	17/06/2011	71	15/07/2011	28	1
Calderona	2	6	Coca P	Close	2011-04-07	17/06/2011	71	15/07/2011	28	1
Calderona	2	6	Coca P	Close	2011-04-07	17/06/2011	71	15/07/2011	28	1
Calderona	2	6	Coca P	Close	2011-04-07	17/06/2011	71	15/07/2011	28	1
Calderona	2	6	Coca P	Close	2011-04-07	17/06/2011	71	15/07/2011	28	1
Calderona	2	6	Coca P	Close	2011-04-07	17/06/2011	71	15/07/2011	28	1
Calderona	2	6	Coca P	Close	2011-04-07	17/06/2011	71	15/07/2011	28	1
Calderona	2	6	Coca P	Close	2011-04-07	17/06/2011	71	15/07/2011	28	1
Calderona	2	6	Coca P	Close	2011-04-07	17/06/2011	71	15/07/2011	28	1
Calderona	2	6	Coca P	Close	2011-04-07	17/06/2011	71	15/07/2011	28	1
Calderona	2	6	Coca P	Close	2011-04-07	17/06/2011	71	15/07/2011	28	1
Calderona	2	6	Coca P	Close	2011-04-07	17/06/2011	71	15/07/2011	28	1
Calderona	2	6	Coca P	Close	2011-04-07	17/06/2011	71	15/07/2011	28	1
Calderona	2	6	Coca P	Close	2011-04-07	17/06/2011	71	15/07/2011	28	1
Calderona	2	6	Coca P	Close	2011-04-07	17/06/2011	71	15/07/2011	28	1
Calderona	2	6	Coca P	Close	2011-04-07	17/06/2011	71	15/07/2011	28	1
Calderona	2	6	Coca P	Close	2011-04-07	17/06/2011	71	15/07/2011	28	1
Calderona	2	6	Coca P	Close	2011-04-07	17/06/2011	71	15/07/2011	28	1
Calderona	2	6	Coca P	Close	2011-04-07	17/06/2011	71	15/07/2011	28	1
Calderona	2	6	Coca P	Close	2011-04-07	17/06/2011	71	15/07/2011	28	1
Calderona	2	6	Coca P	Close	2011-04-07	17/06/2011	71	15/07/2011	28	1
Calderona	2	6	Coca P	Close	2011-04-07	17/06/2011	71	15/07/2011	28	1
Calderona	2	6	Coca P	Close	2011-04-07	17/06/2011	71	15/07/2011	28	1
Calderona	2	6	Coca P	Close	2011-04-07	17/06/2011	71	15/07/2011	28	1
Calderona	2	6	Coca P	Close	2011-04-07	26/05/2011	49	15/07/2011	50	1
Calderona	2	6	Coca P	Close	2011-04-07	26/05/2011	49	15/07/2011	50	1
Calderona	2	6	Coca P	Close	2011-04-07	26/05/2011	49	15/07/2011	50	1
Calderona	2	6	Coca P	Close	2011-04-07	26/05/2011	49	18/08/2011	84	1
Calderona	2	6	Coca P	Close	2011-04-07	26/05/2011	49	29/08/2011	95	1
Calderona	2	6	Coca P	Close	2011-04-07	26/05/2011	49	20/09/2011	117	1
Calderona	2	6	Coca P	Close	2011-04-07	26/05/2011	49	20/09/2011	117	1
Calderona	2	7	Calderona P	Close	2011-04-07	26/05/2011	49	17/06/2011	22	1
Calderona	2	7	Calderona P	Close	2011-04-07	17/06/2011	71	15/07/2011	28	1
Calderona	2	7	Calderona P	Close	2011-04-07	26/05/2011	49	15/07/2011	50	1
Calderona	2	7	Calderona P	Close	2011-04-07	26/05/2011	49	15/07/2011	50	1
Calderona	2	7	Calderona P	Close	2011-04-07	26/05/2011	49	15/07/2011	50	1
Calderona	2	7	Calderona P	Close	2011-04-07	26/05/2011	49	18/08/2011	84	1
Calderona	2	8	Calderona P	Close	2011-04-07	26/05/2011	49	17/06/2011	22	1
Calderona	2	8	Calderona P	Close	2011-04-07	17/06/2011	71	15/07/2011	28	1
Calderona	2	8	Calderona P	Close	2011-04-07	17/06/2011	71	15/07/2011	28	1
Calderona	2	8	Calderona P	Close	2011-04-07	17/06/2011	71	15/07/2011	28	1
Calderona	2	8	Calderona P	Close	2011-04-07	17/06/2011	71	15/07/2011	28	1
Calderona	2	8	Calderona P	Close	2011-04-07	17/06/2011	71	15/07/2011	28	1
Calderona	2	8	Calderona P	Close	2011-04-07	17/06/2011	71	15/07/2011	28	1
Calderona	2	8	Calderona P	Close	2011-04-07	17/06/2011	71	15/07/2011	28	1
Calderona	2	8	Calderona P	Close	2011-04-07	17/06/2011	71	15/07/2011	28	1
Calderona	2	8	Calderona P	Close	2011-04-07	17/06/2011	71	15/07/2011	28	1
Calderona	2	8	Calderona P	Close	2011-04-07	17/06/2011	71	15/07/2011	28	1
Calderona	2	8	Calderona P	Close	2011-04-07	17/06/2011	71	15/07/2011	28	1
Calderona	2	8	Calderona P	Close	2011-04-07	17/06/2011	71	15/07/2011	28	1
Calderona	2	8	Calderona P	Close	2011-04-07	17/06/2011	71	15/07/2011	28	1
Calderona	2	8	Calderona P	Close	2011-04-07	17/06/2011	71	15/07/2011	28	1
Calderona	2	8	Calderona P	Close	2011-04-07	26/05/2011	49	15/07/2011	50	1
Calderona	2	8	Calderona P	Close	2011-04-07	26/05/2011	49	15/07/2011	50	1
Calderona	2	8	Calderona P	Close	2011-04-07	26/05/2011	49	15/07/2011	50	1
Calderona	2	9	Calderona P	Close	2011-04-07	26/05/2011	49	17/06/2011	22	1
Calderona	2	9	Calderona P	Close	2011-04-07	17/06/2011	71	15/07/2011	28	1
Calderona	2	9	Calderona P	Close	2011-04-07	17/06/2011	71	15/07/2011	28	1
Calderona	2	9	Calderona P	Close	2011-04-07	17/06/2011	71	15/07/2011	28	1
Calderona	2	9	Calderona P	Close	2011-04-07	17/06/2011	71	15/07/2011	28	1
Calderona	2	9	Calderona P	Close	2011-04-07	17/06/2011	71	15/07/2011	28	1
Calderona	2	9	Calderona P	Close	2011-04-07	17/06/2011	71	15/07/2011	28	1
Calderona	2	9	Calderona P	Close	2011-04-07	17/06/2011	71	15/07/2011	28	1
Calderona	2	9	Calderona P	Close	2011-04-07	17/06/2011	71	15/07/2011	28	1
Calderona	2	9	Calderona P	Close	2011-04-07	17/06/2011	71	15/07/2011	28	1
Calderona	2	9	Calderona P	Close	2011-04-07	17/06/2011	71	15/07/2011	28	1
Calderona	2	9	Calderona P	Close	2011-04-07	17/06/2011	71	15/07/2011	28	1
Calderona	2	9	Calderona P	Close	2011-04-07	26/05/2011	49	15/07/2011	50	1
Calderona	2	9	Calderona P	Close	2011-04-07	26/05/2011	49	15/07/2011	50	1
Calderona	2	9	Calderona P	Close	2011-04-07	26/05/2011	49	15/07/2011	50	1
Calderona	2	9	Calderona P	Close	2011-04-07	26/05/2011	49	15/07/2011	50	1
Calderona	2	9	Calderona P	Close	2011-04-07	26/05/2011	49	15/07/2011	50	1
Calderona	2	9	Calderona P	Close	2011-04-07	26/05/2011	49	15/07/2011	50	1
Calderona	2	9	Calderona P	Close	2011-04-07	26/05/2011	49	18/08/2011	84	1
Calderona	2	9	Calderona P	Close	2011-04-07	26/05/2011	49	18/08/2011	84	1
Calderona	2	9	Calderona P	Close	2011-04-07	26/05/2011	49	18/08/2011	84	1
Calderona	2	9	Calderona P	Close	2011-04-07	26/05/2011	49	18/08/2011	84	1
Calderona	2	9	Calderona P	Close	2011-04-07	26/05/2011	49	19/08/2011	85	1
Calderona	2	9	Calderona P	Close	2011-04-07	26/05/2011	49	29/08/2011	95	1
Calderona	2	9	Calderona P	Close	2011-04-07	17/06/2011	71	20/09/2011	95	1
Calderona	2	9	Calderona P	Close	2011-04-07	17/06/2011	71	20/09/2011	95	1
Calderona	2	9	Calderona P	Close	2011-04-07	26/05/2011	49	20/09/2011	117	1
Calderona	2	9	Calderona P	Close	2011-04-07	26/05/2011	49	20/09/2011	117	1
Calderona	2	9	Calderona P	Close	2011-04-07	26/05/2011	49	20/09/2011	117	1
Calderona	2	9	Calderona P	Close	2011-04-07	26/05/2011	49	20/09/2011	117	1
Calderona	2	10	Calderona P	Close	2011-04-07	15/07/2011	99	15/07/2011	0	1
Calderona	2	10	Calderona P	Close	2011-04-07	17/06/2011	71	15/07/2011	28	1
Calderona	2	10	Calderona P	Close	2011-04-07	17/06/2011	71	15/07/2011	28	1
Calderona	2	10	Calderona P	Close	2011-04-07	17/06/2011	71	15/07/2011	28	1
Calderona	2	10	Calderona P	Close	2011-04-07	15/07/2011	99	18/08/2011	34	1
Calderona	2	10	Calderona P	Close	2011-04-07	17/06/2011	71	18/08/2011	62	1
Calderona	3	1	Calderona P	Close	2011-04-07	18/06/2011	72	15/07/2011	27	1
Calderona	3	1	Calderona P	Close	2011-04-07	18/06/2011	72	15/07/2011	27	1
Calderona	3	1	Calderona P	Close	2011-04-07	18/06/2011	72	18/08/2011	61	1
Calderona	3	1	Calderona P	Close	2011-04-07	26/05/2011	49	20/09/2011	117	0
Calderona	3	2	Coca P	Close	2011-04-07	18/06/2011	72	15/07/2011	27	1
Calderona	3	2	Coca P	Close	2011-04-07	18/06/2011	72	15/07/2011	27	1
Calderona	3	2	Coca P	Close	2011-04-07	26/05/2011	49	15/07/2011	50	1
Calderona	3	2	Coca P	Close	2011-04-07	26/05/2011	49	15/07/2011	50	1
Calderona	3	2	Coca P	Close	2011-04-07	18/06/2011	72	18/08/2011	61	1
Calderona	3	2	Coca P	Close	2011-04-07	26/05/2011	49	20/09/2011	117	1
Calderona	3	2	Coca P	Close	2011-04-07	26/05/2011	49	20/09/2011	117	0
Calderona	3	2	Coca P	Close	2011-04-07	2011-04-05	27	20/09/2011	139	0
Calderona	3	3	Coca P	Close	2011-04-07	18/06/2011	72	15/07/2011	27	1
Calderona	3	3	Coca P	Close	2011-04-07	18/06/2011	72	15/07/2011	27	1
Calderona	3	3	Coca P	Close	2011-04-07	18/06/2011	72	18/08/2011	61	1
Calderona	3	4	Calderona P	Close	2011-04-07	18/06/2011	72	15/07/2011	27	1
Calderona	3	4	Calderona P	Close	2011-04-07	18/06/2011	72	15/07/2011	27	1
Calderona	3	4	Calderona P	Close	2011-04-07	18/06/2011	72	15/07/2011	27	1
Calderona	3	4	Calderona P	Close	2011-04-07	18/06/2011	72	15/07/2011	27	1
Calderona	3	4	Calderona P	Close	2011-04-07	18/06/2011	72	15/07/2011	27	1
Calderona	3	4	Calderona P	Close	2011-04-07	18/06/2011	72	15/07/2011	27	1
Calderona	3	4	Calderona P	Close	2011-04-07	18/06/2011	72	15/07/2011	27	1
Calderona	3	4	Calderona P	Close	2011-04-07	18/06/2011	72	15/07/2011	27	1
Calderona	3	4	Calderona P	Close	2011-04-07	18/06/2011	72	15/07/2011	27	1
Calderona	3	4	Calderona P	Close	2011-04-07	18/06/2011	72	15/07/2011	27	1
Calderona	3	4	Calderona P	Close	2011-04-07	18/06/2011	72	15/07/2011	27	1
Calderona	3	4	Calderona P	Close	2011-04-07	18/06/2011	72	15/07/2011	27	1
Calderona	3	4	Calderona P	Close	2011-04-07	18/06/2011	72	15/07/2011	27	1
Calderona	3	4	Calderona P	Close	2011-04-07	26/05/2011	49	15/07/2011	50	1
Calderona	3	4	Calderona P	Close	2011-04-07	26/05/2011	49	15/07/2011	50	1
Calderona	3	4	Calderona P	Close	2011-04-07	18/06/2011	72	20/09/2011	94	1
Calderona	3	5	Calderona P	Close	2011-04-07	26/05/2011	49	17/06/2011	22	1
Calderona	3	5	Calderona P	Close	2011-04-07	26/05/2011	49	17/06/2011	22	1
Calderona	3	5	Calderona P	Close	2011-04-07	18/06/2011	72	15/07/2011	27	1
Calderona	3	5	Calderona P	Close	2011-04-07	18/06/2011	72	15/07/2011	27	1
Calderona	3	5	Calderona P	Close	2011-04-07	18/06/2011	72	15/07/2011	27	1
Calderona	3	5	Calderona P	Close	2011-04-07	18/06/2011	72	15/07/2011	27	1
Calderona	3	5	Calderona P	Close	2011-04-07	18/06/2011	72	15/07/2011	27	1
Calderona	3	5	Calderona P	Close	2011-04-07	18/06/2011	72	15/07/2011	27	1
Calderona	3	5	Calderona P	Close	2011-04-07	18/06/2011	72	15/07/2011	27	1
Calderona	3	5	Calderona P	Close	2011-04-07	18/06/2011	72	15/07/2011	27	1
Calderona	3	5	Calderona P	Close	2011-04-07	18/06/2011	72	15/07/2011	27	1
Calderona	3	5	Calderona P	Close	2011-04-07	18/06/2011	72	15/07/2011	27	1
Calderona	3	5	Calderona P	Close	2011-04-07	18/06/2011	72	15/07/2011	27	1
Calderona	3	5	Calderona P	Close	2011-04-07	18/06/2011	72	15/07/2011	27	1
Calderona	3	5	Calderona P	Close	2011-04-07	18/06/2011	72	15/07/2011	27	1
Calderona	3	5	Calderona P	Close	2011-04-07	18/06/2011	72	15/07/2011	27	1
Calderona	3	5	Calderona P	Close	2011-04-07	18/06/2011	72	15/07/2011	27	1
Calderona	3	5	Calderona P	Close	2011-04-07	18/06/2011	72	15/07/2011	27	1
Calderona	3	5	Calderona P	Close	2011-04-07	15/07/2011	99	18/08/2011	34	1
Calderona	3	5	Calderona P	Close	2011-04-07	15/07/2011	99	18/08/2011	34	1
Calderona	3	5	Calderona P	Close	2011-04-07	26/05/2011	49	15/07/2011	50	1
Calderona	3	5	Calderona P	Close	2011-04-07	26/05/2011	49	15/07/2011	50	1
Calderona	3	5	Calderona P	Close	2011-04-07	18/06/2011	72	18/08/2011	61	1
Calderona	3	5	Calderona P	Close	2011-04-07	26/05/2011	49	18/08/2011	84	1
Calderona	3	5	Calderona P	Close	2011-04-07	18/06/2011	72	20/09/2011	94	1
Calderona	3	5	Calderona P	Close	2011-04-07	26/05/2011	49	29/08/2011	95	1
Calderona	3	5	Calderona P	Close	2011-04-07	26/05/2011	49	29/08/2011	95	1
Calderona	3	5	Calderona P	Close	2011-04-07	18/06/2011	72	20/09/2011	94	0
Calderona	3	5	Calderona P	Close	2011-04-07	26/05/2011	49	20/09/2011	117	1
Calderona	3	5	Calderona P	Close	2011-04-07	26/05/2011	49	20/09/2011	117	1
Calderona	3	5	Calderona P	Close	2011-04-07	26/05/2011	49	20/09/2011	117	1
Calderona	3	5	Calderona P	Close	2011-04-07	26/05/2011	49	20/09/2011	117	1
Calderona	3	5	Calderona P	Close	2011-04-07	26/05/2011	49	20/09/2011	117	0
Calderona	3	6	Coca P	Close	2011-04-07	26/05/2011	49	17/06/2011	22	1
Calderona	3	6	Coca P	Close	2011-04-07	18/06/2011	72	15/07/2011	27	1
Calderona	3	6	Coca P	Close	2011-04-07	18/06/2011	72	15/07/2011	27	1
Calderona	3	6	Coca P	Close	2011-04-07	18/06/2011	72	15/07/2011	27	1
Calderona	3	6	Coca P	Close	2011-04-07	18/06/2011	72	15/07/2011	27	1
Calderona	3	6	Coca P	Close	2011-04-07	18/06/2011	72	15/07/2011	27	1
Calderona	3	6	Coca P	Close	2011-04-07	18/06/2011	72	15/07/2011	27	1
Calderona	3	6	Coca P	Close	2011-04-07	18/06/2011	72	15/07/2011	27	1
Calderona	3	6	Coca P	Close	2011-04-07	18/06/2011	72	15/07/2011	27	1
Calderona	3	6	Coca P	Close	2011-04-07	18/06/2011	72	15/07/2011	27	1
Calderona	3	6	Coca P	Close	2011-04-07	18/06/2011	72	15/07/2011	27	1
Calderona	3	6	Coca P	Close	2011-04-07	18/06/2011	72	15/07/2011	27	1
Calderona	3	6	Coca P	Close	2011-04-07	18/06/2011	72	15/07/2011	27	1
Calderona	3	6	Coca P	Close	2011-04-07	18/06/2011	72	15/07/2011	27	1
Calderona	3	6	Coca P	Close	2011-04-07	18/06/2011	72	15/07/2011	27	1
Calderona	3	6	Coca P	Close	2011-04-07	18/06/2011	72	15/07/2011	27	1
Calderona	3	6	Coca P	Close	2011-04-07	18/06/2011	72	15/07/2011	27	1
Calderona	3	6	Coca P	Close	2011-04-07	18/06/2011	72	15/07/2011	27	1
Calderona	3	6	Coca P	Close	2011-04-07	18/06/2011	72	15/07/2011	27	1
Calderona	3	6	Coca P	Close	2011-04-07	18/06/2011	72	15/07/2011	27	1
Calderona	3	6	Coca P	Close	2011-04-07	18/06/2011	72	15/07/2011	27	1
Calderona	3	6	Coca P	Close	2011-04-07	18/06/2011	72	15/07/2011	27	1
Calderona	3	6	Coca P	Close	2011-04-07	18/06/2011	72	15/07/2011	27	1
Calderona	3	6	Coca P	Close	2011-04-07	18/06/2011	72	15/07/2011	27	1
Calderona	3	6	Coca P	Close	2011-04-07	18/06/2011	72	15/07/2011	27	1
Calderona	3	6	Coca P	Close	2011-04-07	18/06/2011	72	15/07/2011	27	1
Calderona	3	6	Coca P	Close	2011-04-07	18/06/2011	72	15/07/2011	27	1
Calderona	3	6	Coca P	Close	2011-04-07	18/06/2011	72	15/07/2011	27	1
Calderona	3	6	Coca P	Close	2011-04-07	18/06/2011	72	15/07/2011	27	1
Calderona	3	6	Coca P	Close	2011-04-07	18/06/2011	72	15/07/2011	27	1
Calderona	3	6	Coca P	Close	2011-04-07	18/06/2011	72	15/07/2011	27	1
Calderona	3	6	Coca P	Close	2011-04-07	18/06/2011	72	15/07/2011	27	1
Calderona	3	6	Coca P	Close	2011-04-07	18/06/2011	72	15/07/2011	27	1
Calderona	3	6	Coca P	Close	2011-04-07	18/06/2011	72	15/07/2011	27	1
Calderona	3	6	Coca P	Close	2011-04-07	18/06/2011	72	15/07/2011	27	1
Calderona	3	6	Coca P	Close	2011-04-07	18/06/2011	72	15/07/2011	27	1
Calderona	3	6	Coca P	Close	2011-04-07	18/06/2011	72	15/07/2011	27	1
Calderona	3	6	Coca P	Close	2011-04-07	18/06/2011	72	15/07/2011	27	1
Calderona	3	6	Coca P	Close	2011-04-07	18/06/2011	72	15/07/2011	27	1
Calderona	3	6	Coca P	Close	2011-04-07	18/06/2011	72	15/07/2011	27	1
Calderona	3	6	Coca P	Close	2011-04-07	18/06/2011	72	15/07/2011	27	1
Calderona	3	6	Coca P	Close	2011-04-07	18/06/2011	72	15/07/2011	27	1
Calderona	3	6	Coca P	Close	2011-04-07	18/06/2011	72	15/07/2011	27	1
Calderona	3	6	Coca P	Close	2011-04-07	18/06/2011	72	15/07/2011	27	1
Calderona	3	6	Coca P	Close	2011-04-07	18/06/2011	72	15/07/2011	27	1
Calderona	3	6	Coca P	Close	2011-04-07	18/06/2011	72	18/08/2011	61	1
Calderona	3	7	Calderona P	Close	2011-04-07	18/06/2011	72	15/07/2011	27	1
Calderona	3	7	Calderona P	Close	2011-04-07	18/06/2011	72	15/07/2011	27	1
Calderona	3	7	Calderona P	Close	2011-04-07	18/06/2011	72	15/07/2011	27	1
Calderona	3	7	Calderona P	Close	2011-04-07	18/06/2011	72	15/07/2011	27	1
Calderona	3	7	Calderona P	Close	2011-04-07	18/06/2011	72	15/07/2011	27	1
Calderona	3	7	Calderona P	Close	2011-04-07	18/06/2011	72	15/07/2011	27	1
Calderona	3	7	Calderona P	Close	2011-04-07	18/06/2011	72	15/07/2011	27	1
Calderona	3	7	Calderona P	Close	2011-04-07	18/06/2011	72	15/07/2011	27	1
Calderona	3	7	Calderona P	Close	2011-04-07	18/06/2011	72	29/08/2011	72	1
Calderona	3	7	Calderona P	Close	2011-04-07	18/06/2011	72	20/09/2011	94	0
Calderona	3	9	Calderona P	Close	2011-04-07	18/06/2011	72	15/07/2011	27	1
Calderona	3	9	Calderona P	Close	2011-04-07	18/06/2011	72	15/07/2011	27	1
Calderona	3	9	Calderona P	Close	2011-04-07	2011-04-05	27	17/06/2011	44	1
Calderona	3	9	Calderona P	Close	2011-04-07	26/05/2011	49	29/08/2011	95	1
Calderona	3	9	Calderona P	Close	2011-04-07	2011-04-05	27	20/09/2011	139	1
Calderona	3	10	Coca P	Close	2011-04-07	26/05/2011	49	17/06/2011	22	1
Calderona	3	10	Coca P	Close	2011-04-07	18/06/2011	72	15/07/2011	27	1
Calderona	3	10	Coca P	Close	2011-04-07	18/06/2011	72	15/07/2011	27	1
Calderona	3	10	Coca P	Close	2011-04-07	18/06/2011	72	15/07/2011	27	1
Calderona	3	10	Coca P	Close	2011-04-07	18/06/2011	72	15/07/2011	27	1
Calderona	3	10	Coca P	Close	2011-04-07	18/06/2011	72	15/07/2011	27	1
Calderona	3	10	Coca P	Close	2011-04-07	18/06/2011	72	15/07/2011	27	1
Calderona	3	10	Coca P	Close	2011-04-07	26/05/2011	49	15/07/2011	50	1
Calderona	3	10	Coca P	Close	2011-04-07	18/06/2011	72	18/08/2011	61	1
Calderona	3	10	Coca P	Close	2011-04-07	26/05/2011	49	20/09/2011	117	1
Calderona	3	10	Coca P	Close	2011-04-07	2011-04-05	27	20/09/2011	139	0
Calderona	4	1	Coca P	Close	2011-04-07	18/06/2011	72	15/07/2011	27	1
Calderona	4	1	Coca P	Close	2011-04-07	18/06/2011	72	15/07/2011	27	1
Calderona	4	1	Coca P	Close	2011-04-07	18/06/2011	72	15/07/2011	27	1
Calderona	4	1	Coca P	Close	2011-04-07	18/06/2011	72	15/07/2011	27	1
Calderona	4	1	Coca P	Close	2011-04-07	18/06/2011	72	15/07/2011	27	1
Calderona	4	1	Coca P	Close	2011-04-07	18/06/2011	72	15/07/2011	27	1
Calderona	4	1	Coca P	Close	2011-04-07	18/06/2011	72	15/07/2011	27	1
Calderona	4	1	Coca P	Close	2011-04-07	18/06/2011	72	15/07/2011	27	1
Calderona	4	1	Coca P	Close	2011-04-07	18/06/2011	72	15/07/2011	27	1
Calderona	4	1	Coca P	Close	2011-04-07	18/06/2011	72	15/07/2011	27	1
Calderona	4	1	Coca P	Close	2011-04-07	18/06/2011	72	15/07/2011	27	1
Calderona	4	1	Coca P	Close	2011-04-07	18/06/2011	72	15/07/2011	27	1
Calderona	4	1	Coca P	Close	2011-04-07	18/06/2011	72	15/07/2011	27	1
Calderona	4	1	Coca P	Close	2011-04-07	18/06/2011	72	15/07/2011	27	1
Calderona	4	1	Coca P	Close	2011-04-07	18/06/2011	72	15/07/2011	27	1
Calderona	4	1	Coca P	Close	2011-04-07	18/06/2011	72	15/07/2011	27	1
Calderona	4	1	Coca P	Close	2011-04-07	18/06/2011	72	15/07/2011	27	1
Calderona	4	1	Coca P	Close	2011-04-07	18/06/2011	72	15/07/2011	27	1
Calderona	4	1	Coca P	Close	2011-04-07	18/06/2011	72	15/07/2011	27	1
Calderona	4	1	Coca P	Close	2011-04-07	18/06/2011	72	15/07/2011	27	1
Calderona	4	1	Coca P	Close	2011-04-07	18/06/2011	72	15/07/2011	27	1
Calderona	4	1	Coca P	Close	2011-04-07	18/06/2011	72	15/07/2011	27	1
Calderona	4	1	Coca P	Close	2011-04-07	18/06/2011	72	15/07/2011	27	1
Calderona	4	1	Coca P	Close	2011-04-07	18/06/2011	72	15/07/2011	27	1
Calderona	4	1	Coca P	Close	2011-04-07	18/06/2011	72	15/07/2011	27	1
Calderona	4	1	Coca P	Close	2011-04-07	18/06/2011	72	18/08/2011	61	1
Calderona	4	1	Coca P	Close	2011-04-07	18/06/2011	72	18/08/2011	61	1
Calderona	4	1	Coca P	Close	2011-04-07	18/06/2011	72	18/08/2011	61	1
Calderona	4	1	Coca P	Close	2011-04-07	26/05/2011	49	18/08/2011	84	1
Calderona	4	1	Coca P	Close	2011-04-07	26/05/2011	49	18/08/2011	84	1
Calderona	4	1	Coca P	Close	2011-04-07	18/06/2011	72	20/09/2011	94	1
Calderona	4	1	Coca P	Close	2011-04-07	18/06/2011	72	20/09/2011	94	1
Calderona	4	1	Coca P	Close	2011-04-07	18/06/2011	72	20/09/2011	94	1
Calderona	4	1	Coca P	Close	2011-04-07	26/05/2011	49	29/08/2011	95	1
Calderona	4	2	Coca P	Close	2011-04-07	18/06/2011	72	15/07/2011	27	1
Calderona	4	2	Coca P	Close	2011-04-07	18/06/2011	72	15/07/2011	27	1
Calderona	4	2	Coca P	Close	2011-04-07	18/06/2011	72	15/07/2011	27	1
Calderona	4	2	Coca P	Close	2011-04-07	18/06/2011	72	15/07/2011	27	1
Calderona	4	2	Coca P	Close	2011-04-07	18/06/2011	72	15/07/2011	27	1
Calderona	4	2	Coca P	Close	2011-04-07	18/06/2011	72	15/07/2011	27	1
Calderona	4	2	Coca P	Close	2011-04-07	18/06/2011	72	15/07/2011	27	1
Calderona	4	2	Coca P	Close	2011-04-07	18/06/2011	72	15/07/2011	27	1
Calderona	4	2	Coca P	Close	2011-04-07	18/06/2011	72	15/07/2011	27	1
Calderona	4	2	Coca P	Close	2011-04-07	18/06/2011	72	15/07/2011	27	1
Calderona	4	2	Coca P	Close	2011-04-07	18/06/2011	72	15/07/2011	27	1
Calderona	4	2	Coca P	Close	2011-04-07	18/06/2011	72	15/07/2011	27	1
Calderona	4	2	Coca P	Close	2011-04-07	18/06/2011	72	15/07/2011	27	1
Calderona	4	2	Coca P	Close	2011-04-07	18/06/2011	72	15/07/2011	27	1
Calderona	4	2	Coca P	Close	2011-04-07	18/06/2011	72	15/07/2011	27	1
Calderona	4	2	Coca P	Close	2011-04-07	18/06/2011	72	15/07/2011	27	1
Calderona	4	2	Coca P	Close	2011-04-07	18/06/2011	72	15/07/2011	27	1
Calderona	4	2	Coca P	Close	2011-04-07	18/06/2011	72	15/07/2011	27	1
Calderona	4	2	Coca P	Close	2011-04-07	18/06/2011	72	15/07/2011	27	1
Calderona	4	2	Coca P	Close	2011-04-07	18/06/2011	72	15/07/2011	27	1
Calderona	4	2	Coca P	Close	2011-04-07	18/06/2011	72	15/07/2011	27	1
Calderona	4	2	Coca P	Close	2011-04-07	18/06/2011	72	15/07/2011	27	1
Calderona	4	2	Coca P	Close	2011-04-07	18/06/2011	72	15/07/2011	27	1
Calderona	4	2	Coca P	Close	2011-04-07	18/06/2011	72	15/07/2011	27	1
Calderona	4	2	Coca P	Close	2011-04-07	18/06/2011	72	15/07/2011	27	1
Calderona	4	2	Coca P	Close	2011-04-07	18/06/2011	72	15/07/2011	27	1
Calderona	4	2	Coca P	Close	2011-04-07	18/06/2011	72	15/07/2011	27	1
Calderona	4	2	Coca P	Close	2011-04-07	18/06/2011	72	15/07/2011	27	1
Calderona	4	2	Coca P	Close	2011-04-07	18/06/2011	72	15/07/2011	27	1
Calderona	4	2	Coca P	Close	2011-04-07	18/06/2011	72	15/07/2011	27	1
Calderona	4	2	Coca P	Close	2011-04-07	18/06/2011	72	15/07/2011	27	1
Calderona	4	2	Coca P	Close	2011-04-07	18/06/2011	72	15/07/2011	27	1
Calderona	4	2	Coca P	Close	2011-04-07	18/06/2011	72	15/07/2011	27	1
Calderona	4	2	Coca P	Close	2011-04-07	18/06/2011	72	15/07/2011	27	1
Calderona	4	2	Coca P	Close	2011-04-07	18/06/2011	72	15/07/2011	27	1
Calderona	4	2	Coca P	Close	2011-04-07	18/06/2011	72	15/07/2011	27	1
Calderona	4	2	Coca P	Close	2011-04-07	18/06/2011	72	15/07/2011	27	1
Calderona	4	2	Coca P	Close	2011-04-07	18/06/2011	72	15/07/2011	27	1
Calderona	4	2	Coca P	Close	2011-04-07	18/06/2011	72	15/07/2011	27	1
Calderona	4	2	Coca P	Close	2011-04-07	18/06/2011	72	15/07/2011	27	1
Calderona	4	2	Coca P	Close	2011-04-07	18/06/2011	72	15/07/2011	27	1
Calderona	4	2	Coca P	Close	2011-04-07	18/06/2011	72	15/07/2011	27	1
Calderona	4	2	Coca P	Close	2011-04-07	18/06/2011	72	15/07/2011	27	1
Calderona	4	2	Coca P	Close	2011-04-07	18/06/2011	72	15/07/2011	27	1
Calderona	4	2	Coca P	Close	2011-04-07	26/05/2011	49	15/07/2011	50	1
Calderona	4	2	Coca P	Close	2011-04-07	26/05/2011	49	15/07/2011	50	1
Calderona	4	2	Coca P	Close	2011-04-07	26/05/2011	49	15/07/2011	50	1
Calderona	4	2	Coca P	Close	2011-04-07	18/06/2011	72	18/08/2011	61	1
Calderona	4	2	Coca P	Close	2011-04-07	18/06/2011	72	18/08/2011	61	1
Calderona	4	2	Coca P	Close	2011-04-07	18/06/2011	72	18/08/2011	61	1
Calderona	4	2	Coca P	Close	2011-04-07	18/06/2011	72	18/08/2011	61	1
Calderona	4	2	Coca P	Close	2011-04-07	18/06/2011	72	18/08/2011	61	1
Calderona	4	2	Coca P	Close	2011-04-07	26/05/2011	49	18/08/2011	84	1
Calderona	4	2	Coca P	Close	2011-04-07	18/06/2011	72	20/09/2011	94	1
Calderona	4	2	Coca P	Close	2011-04-07	26/05/2011	49	29/08/2011	95	1
Calderona	4	2	Coca P	Close	2011-04-07	18/06/2011	72	20/09/2011	94	0
Calderona	4	2	Coca P	Close	2011-04-07	2011-04-05	27	18/08/2011	106	1
Calderona	4	2	Coca P	Close	2011-04-07	26/05/2011	49	20/09/2011	117	1
Calderona	4	2	Coca P	Close	2011-04-07	26/05/2011	49	20/09/2011	117	0
Calderona	4	3	Calderona P	Close	2011-04-07	26/05/2011	49	17/06/2011	22	1
Calderona	4	3	Calderona P	Close	2011-04-07	26/05/2011	49	17/06/2011	22	1
Calderona	4	3	Calderona P	Close	2011-04-07	26/05/2011	49	17/06/2011	22	1
Calderona	4	3	Calderona P	Close	2011-04-07	26/05/2011	49	17/06/2011	22	1
Calderona	4	3	Calderona P	Close	2011-04-07	18/06/2011	72	15/07/2011	27	1
Calderona	4	3	Calderona P	Close	2011-04-07	18/06/2011	72	15/07/2011	27	1
Calderona	4	3	Calderona P	Close	2011-04-07	18/06/2011	72	15/07/2011	27	1
Calderona	4	3	Calderona P	Close	2011-04-07	18/06/2011	72	15/07/2011	27	1
Calderona	4	3	Calderona P	Close	2011-04-07	18/06/2011	72	15/07/2011	27	1
Calderona	4	3	Calderona P	Close	2011-04-07	18/06/2011	72	15/07/2011	27	1
Calderona	4	3	Calderona P	Close	2011-04-07	18/06/2011	72	15/07/2011	27	1
Calderona	4	3	Calderona P	Close	2011-04-07	18/06/2011	72	15/07/2011	27	1
Calderona	4	3	Calderona P	Close	2011-04-07	18/06/2011	72	15/07/2011	27	1
Calderona	4	3	Calderona P	Close	2011-04-07	18/06/2011	72	15/07/2011	27	1
Calderona	4	3	Calderona P	Close	2011-04-07	18/06/2011	72	15/07/2011	27	1
Calderona	4	3	Calderona P	Close	2011-04-07	18/06/2011	72	15/07/2011	27	1
Calderona	4	3	Calderona P	Close	2011-04-07	18/06/2011	72	15/07/2011	27	1
Calderona	4	3	Calderona P	Close	2011-04-07	18/06/2011	72	15/07/2011	27	1
Calderona	4	3	Calderona P	Close	2011-04-07	18/06/2011	72	18/08/2011	61	1
Calderona	4	3	Calderona P	Close	2011-04-07	18/06/2011	72	18/08/2011	61	1
Calderona	4	3	Calderona P	Close	2011-04-07	18/06/2011	72	29/08/2011	72	1
Calderona	4	3	Calderona P	Close	2011-04-07	18/06/2011	72	20/09/2011	94	1
Calderona	4	3	Calderona P	Close	2011-04-07	26/05/2011	49	29/08/2011	95	1
Calderona	4	3	Calderona P	Close	2011-04-07	26/05/2011	49	29/08/2011	95	1
Calderona	4	3	Calderona P	Close	2011-04-07	26/05/2011	49	20/09/2011	117	1
Calderona	4	3	Calderona P	Close	2011-04-07	26/05/2011	49	20/09/2011	117	1
Calderona	4	3	Calderona P	Close	2011-04-07	26/05/2011	49	20/09/2011	117	1
Calderona	4	3	Calderona P	Close	2011-04-07	26/05/2011	49	20/09/2011	117	1
Calderona	4	3	Calderona P	Close	2011-04-07	26/05/2011	49	20/09/2011	117	1
Calderona	4	3	Calderona P	Close	2011-04-07	26/05/2011	49	20/09/2011	117	1
Calderona	4	3	Calderona P	Close	2011-04-07	2011-04-05	27	20/09/2011	139	1
Calderona	4	3	Calderona P	Close	2011-04-07	2011-04-05	27	20/09/2011	139	1
Calderona	4	4	Coca P	Close	2011-04-07	18/06/2011	72	15/07/2011	27	1
Calderona	4	4	Coca P	Close	2011-04-07	18/06/2011	72	15/07/2011	27	1
Calderona	4	4	Coca P	Close	2011-04-07	18/06/2011	72	15/07/2011	27	1
Calderona	4	4	Coca P	Close	2011-04-07	18/06/2011	72	15/07/2011	27	1
Calderona	4	4	Coca P	Close	2011-04-07	18/06/2011	72	15/07/2011	27	1
Calderona	4	4	Coca P	Close	2011-04-07	18/06/2011	72	15/07/2011	27	1
Calderona	4	4	Coca P	Close	2011-04-07	18/06/2011	72	15/07/2011	27	1
Calderona	4	4	Coca P	Close	2011-04-07	18/06/2011	72	15/07/2011	27	1
Calderona	4	4	Coca P	Close	2011-04-07	18/06/2011	72	15/07/2011	27	1
Calderona	4	4	Coca P	Close	2011-04-07	18/06/2011	72	15/07/2011	27	1
Calderona	4	4	Coca P	Close	2011-04-07	18/06/2011	72	15/07/2011	27	1
Calderona	4	4	Coca P	Close	2011-04-07	18/06/2011	72	15/07/2011	27	1
Calderona	4	4	Coca P	Close	2011-04-07	18/06/2011	72	15/07/2011	27	1
Calderona	4	4	Coca P	Close	2011-04-07	18/06/2011	72	15/07/2011	27	1
Calderona	4	4	Coca P	Close	2011-04-07	18/06/2011	72	15/07/2011	27	1
Calderona	4	4	Coca P	Close	2011-04-07	18/06/2011	72	15/07/2011	27	1
Calderona	4	4	Coca P	Close	2011-04-07	18/06/2011	72	15/07/2011	27	1
Calderona	4	4	Coca P	Close	2011-04-07	18/06/2011	72	15/07/2011	27	1
Calderona	4	4	Coca P	Close	2011-04-07	18/06/2011	72	15/07/2011	27	1
Calderona	4	4	Coca P	Close	2011-04-07	18/06/2011	72	15/07/2011	27	1
Calderona	4	4	Coca P	Close	2011-04-07	18/06/2011	72	15/07/2011	27	1
Calderona	4	4	Coca P	Close	2011-04-07	18/06/2011	72	15/07/2011	27	1
Calderona	4	4	Coca P	Close	2011-04-07	18/06/2011	72	15/07/2011	27	1
Calderona	4	4	Coca P	Close	2011-04-07	18/06/2011	72	15/07/2011	27	1
Calderona	4	4	Coca P	Close	2011-04-07	18/06/2011	72	15/07/2011	27	1
Calderona	4	4	Coca P	Close	2011-04-07	18/06/2011	72	15/07/2011	27	1
Calderona	4	4	Coca P	Close	2011-04-07	26/05/2011	49	15/07/2011	50	1
Calderona	4	4	Coca P	Close	2011-04-07	26/05/2011	49	15/07/2011	50	1
Calderona	4	4	Coca P	Close	2011-04-07	26/05/2011	49	15/07/2011	50	1
Calderona	4	4	Coca P	Close	2011-04-07	18/06/2011	72	18/08/2011	61	1
Calderona	4	4	Coca P	Close	2011-04-07	18/06/2011	72	18/08/2011	61	1
Calderona	4	4	Coca P	Close	2011-04-07	18/06/2011	72	18/08/2011	61	1
Calderona	4	4	Coca P	Close	2011-04-07	18/06/2011	72	18/08/2011	61	1
Calderona	4	4	Coca P	Close	2011-04-07	15/07/2011	99	20/09/2011	67	1
Calderona	4	4	Coca P	Close	2011-04-07	18/06/2011	72	29/08/2011	72	1
Calderona	4	4	Coca P	Close	2011-04-07	18/06/2011	72	29/08/2011	72	1
Calderona	4	4	Coca P	Close	2011-04-07	18/06/2011	72	29/08/2011	72	1
Calderona	4	4	Coca P	Close	2011-04-07	18/06/2011	72	29/08/2011	72	1
Calderona	4	4	Coca P	Close	2011-04-07	26/05/2011	49	18/08/2011	84	1
Calderona	4	4	Coca P	Close	2011-04-07	26/05/2011	49	20/09/2011	117	1
Calderona	4	4	Coca P	Close	2011-04-07	26/05/2011	49	20/09/2011	117	1
Calderona	4	4	Coca P	Close	2011-04-07	26/05/2011	49	20/09/2011	117	1
Calderona	4	4	Coca P	Close	2011-04-07	26/05/2011	49	20/09/2011	117	1
Calderona	4	4	Coca P	Close	2011-04-07	26/05/2011	49	20/09/2011	117	0
Calderona	4	4	Coca P	Close	2011-04-07	2011-04-05	27	20/09/2011	139	1
Calderona	4	4	Coca P	Close	2011-04-07	2011-04-05	27	20/09/2011	139	0
Calderona	4	5	Coca P	Close	2011-04-07	26/05/2011	49	17/06/2011	22	1
Calderona	4	5	Coca P	Close	2011-04-07	18/06/2011	72	15/07/2011	27	1
Calderona	4	5	Coca P	Close	2011-04-07	18/06/2011	72	15/07/2011	27	1
Calderona	4	5	Coca P	Close	2011-04-07	18/06/2011	72	15/07/2011	27	1
Calderona	4	5	Coca P	Close	2011-04-07	18/06/2011	72	15/07/2011	27	1
Calderona	4	5	Coca P	Close	2011-04-07	18/06/2011	72	15/07/2011	27	1
Calderona	4	5	Coca P	Close	2011-04-07	18/06/2011	72	15/07/2011	27	1
Calderona	4	5	Coca P	Close	2011-04-07	18/06/2011	72	15/07/2011	27	1
Calderona	4	5	Coca P	Close	2011-04-07	18/06/2011	72	15/07/2011	27	1
Calderona	4	5	Coca P	Close	2011-04-07	18/06/2011	72	15/07/2011	27	1
Calderona	4	5	Coca P	Close	2011-04-07	18/06/2011	72	15/07/2011	27	1
Calderona	4	5	Coca P	Close	2011-04-07	18/06/2011	72	15/07/2011	27	1
Calderona	4	5	Coca P	Close	2011-04-07	18/06/2011	72	15/07/2011	27	1
Calderona	4	5	Coca P	Close	2011-04-07	18/06/2011	72	15/07/2011	27	1
Calderona	4	5	Coca P	Close	2011-04-07	18/06/2011	72	15/07/2011	27	1
Calderona	4	5	Coca P	Close	2011-04-07	18/06/2011	72	15/07/2011	27	1
Calderona	4	5	Coca P	Close	2011-04-07	18/06/2011	72	15/07/2011	27	1
Calderona	4	5	Coca P	Close	2011-04-07	18/06/2011	72	15/07/2011	27	1
Calderona	4	5	Coca P	Close	2011-04-07	18/06/2011	72	15/07/2011	27	1
Calderona	4	5	Coca P	Close	2011-04-07	18/06/2011	72	15/07/2011	27	1
Calderona	4	5	Coca P	Close	2011-04-07	18/06/2011	72	15/07/2011	27	1
Calderona	4	5	Coca P	Close	2011-04-07	18/06/2011	72	15/07/2011	27	1
Calderona	4	5	Coca P	Close	2011-04-07	18/06/2011	72	15/07/2011	27	1
Calderona	4	5	Coca P	Close	2011-04-07	18/06/2011	72	15/07/2011	27	1
Calderona	4	5	Coca P	Close	2011-04-07	18/06/2011	72	15/07/2011	27	1
Calderona	4	5	Coca P	Close	2011-04-07	18/06/2011	72	15/07/2011	27	1
Calderona	4	5	Coca P	Close	2011-04-07	18/06/2011	72	15/07/2011	27	1
Calderona	4	5	Coca P	Close	2011-04-07	18/06/2011	72	15/07/2011	27	1
Calderona	4	5	Coca P	Close	2011-04-07	18/06/2011	72	15/07/2011	27	1
Calderona	4	5	Coca P	Close	2011-04-07	18/06/2011	72	15/07/2011	27	1
Calderona	4	5	Coca P	Close	2011-04-07	18/06/2011	72	15/07/2011	27	1
Calderona	4	5	Coca P	Close	2011-04-07	18/06/2011	72	15/07/2011	27	1
Calderona	4	5	Coca P	Close	2011-04-07	18/06/2011	72	15/07/2011	27	1
Calderona	4	5	Coca P	Close	2011-04-07	18/06/2011	72	15/07/2011	27	1
Calderona	4	5	Coca P	Close	2011-04-07	18/06/2011	72	15/07/2011	27	1
Calderona	4	5	Coca P	Close	2011-04-07	18/06/2011	72	15/07/2011	27	1
Calderona	4	5	Coca P	Close	2011-04-07	18/06/2011	72	15/07/2011	27	1
Calderona	4	5	Coca P	Close	2011-04-07	18/06/2011	72	15/07/2011	27	1
Calderona	4	5	Coca P	Close	2011-04-07	18/06/2011	72	15/07/2011	27	1
Calderona	4	5	Coca P	Close	2011-04-07	18/06/2011	72	15/07/2011	27	1
Calderona	4	5	Coca P	Close	2011-04-07	18/06/2011	72	15/07/2011	27	1
Calderona	4	5	Coca P	Close	2011-04-07	18/06/2011	72	15/07/2011	27	1
Calderona	4	5	Coca P	Close	2011-04-07	18/06/2011	72	15/07/2011	27	1
Calderona	4	5	Coca P	Close	2011-04-07	18/06/2011	72	15/07/2011	27	1
Calderona	4	5	Coca P	Close	2011-04-07	18/06/2011	72	15/07/2011	27	1
Calderona	4	5	Coca P	Close	2011-04-07	18/06/2011	72	15/07/2011	27	1
Calderona	4	5	Coca P	Close	2011-04-07	18/06/2011	72	15/07/2011	27	1
Calderona	4	5	Coca P	Close	2011-04-07	18/06/2011	72	15/07/2011	27	1
Calderona	4	5	Coca P	Close	2011-04-07	18/06/2011	72	15/07/2011	27	1
Calderona	4	5	Coca P	Close	2011-04-07	18/06/2011	72	15/07/2011	27	1
Calderona	4	5	Coca P	Close	2011-04-07	18/06/2011	72	15/07/2011	27	1
Calderona	4	5	Coca P	Close	2011-04-07	18/06/2011	72	15/07/2011	27	1
Calderona	4	5	Coca P	Close	2011-04-07	18/06/2011	72	15/07/2011	27	1
Calderona	4	5	Coca P	Close	2011-04-07	18/06/2011	72	15/07/2011	27	1
Calderona	4	5	Coca P	Close	2011-04-07	18/06/2011	72	15/07/2011	27	1
Calderona	4	5	Coca P	Close	2011-04-07	18/06/2011	72	15/07/2011	27	1
Calderona	4	5	Coca P	Close	2011-04-07	15/07/2011	99	18/08/2011	34	1
Calderona	4	5	Coca P	Close	2011-04-07	26/05/2011	49	15/07/2011	50	1
Calderona	4	5	Coca P	Close	2011-04-07	26/05/2011	49	15/07/2011	50	1
Calderona	4	5	Coca P	Close	2011-04-07	26/05/2011	49	15/07/2011	50	1
Calderona	4	5	Coca P	Close	2011-04-07	26/05/2011	49	15/07/2011	50	1
Calderona	4	5	Coca P	Close	2011-04-07	26/05/2011	49	15/07/2011	50	1
Calderona	4	5	Coca P	Close	2011-04-07	26/05/2011	49	15/07/2011	50	1
Calderona	4	5	Coca P	Close	2011-04-07	18/06/2011	72	18/08/2011	61	1
Calderona	4	5	Coca P	Close	2011-04-07	18/06/2011	72	18/08/2011	61	1
Calderona	4	5	Coca P	Close	2011-04-07	18/06/2011	72	18/08/2011	61	1
Calderona	4	5	Coca P	Close	2011-04-07	26/05/2011	49	18/08/2011	84	1
Calderona	4	5	Coca P	Close	2011-04-07	26/05/2011	49	18/08/2011	84	1
Calderona	4	5	Coca P	Close	2011-04-07	26/05/2011	49	18/08/2011	84	1
Calderona	4	5	Coca P	Close	2011-04-07	26/05/2011	49	29/08/2011	95	1
Calderona	4	5	Coca P	Close	2011-04-07	26/05/2011	49	20/09/2011	117	1
Calderona	4	5	Coca P	Close	2011-04-07	26/05/2011	49	20/09/2011	117	1
Calderona	4	6	Coca P	Close	2011-04-07	19/06/2011	73	15/07/2011	26	1
Calderona	4	6	Coca P	Close	2011-04-07	19/06/2011	73	15/07/2011	26	1
Calderona	4	6	Coca P	Close	2011-04-07	19/06/2011	73	15/07/2011	26	1
Calderona	4	6	Coca P	Close	2011-04-07	19/06/2011	73	15/07/2011	26	1
Calderona	4	6	Coca P	Close	2011-04-07	19/06/2011	73	15/07/2011	26	1
Calderona	4	6	Coca P	Close	2011-04-07	19/06/2011	73	15/07/2011	26	1
Calderona	4	6	Coca P	Close	2011-04-07	19/06/2011	73	15/07/2011	26	1
Calderona	4	6	Coca P	Close	2011-04-07	19/06/2011	73	15/07/2011	26	1
Calderona	4	6	Coca P	Close	2011-04-07	19/06/2011	73	15/07/2011	26	1
Calderona	4	6	Coca P	Close	2011-04-07	19/06/2011	73	15/07/2011	26	1
Calderona	4	6	Coca P	Close	2011-04-07	19/06/2011	73	15/07/2011	26	1
Calderona	4	6	Coca P	Close	2011-04-07	19/06/2011	73	15/07/2011	26	1
Calderona	4	6	Coca P	Close	2011-04-07	19/06/2011	73	15/07/2011	26	1
Calderona	4	6	Coca P	Close	2011-04-07	19/06/2011	73	15/07/2011	26	1
Calderona	4	6	Coca P	Close	2011-04-07	19/06/2011	73	15/07/2011	26	1
Calderona	4	6	Coca P	Close	2011-04-07	19/06/2011	73	15/07/2011	26	1
Calderona	4	6	Coca P	Close	2011-04-07	15/07/2011	99	18/08/2011	34	1
Calderona	4	6	Coca P	Close	2011-04-07	26/05/2011	49	15/07/2011	50	1
Calderona	4	6	Coca P	Close	2011-04-07	19/06/2011	73	18/08/2011	60	1
Calderona	4	6	Coca P	Close	2011-04-07	19/06/2011	73	18/08/2011	60	1
Calderona	4	6	Coca P	Close	2011-04-07	19/06/2011	73	18/08/2011	60	1
Calderona	4	6	Coca P	Close	2011-04-07	19/06/2011	73	29/08/2011	71	1
Calderona	4	6	Coca P	Close	2011-04-07	19/06/2011	73	29/08/2011	71	1
Calderona	4	6	Coca P	Close	2011-04-07	19/06/2011	73	20/09/2011	93	1
Calderona	4	6	Coca P	Close	2011-04-07	19/06/2011	73	20/09/2011	93	1
Calderona	4	6	Coca P	Close	2011-04-07	19/06/2011	73	20/09/2011	93	1
Calderona	4	6	Coca P	Close	2011-04-07	26/05/2011	49	20/09/2011	117	0
Calderona	4	6	Coca P	Close	2011-04-07	26/05/2011	49	20/09/2011	117	0
Calderona	4	6	Coca P	Close	2011-04-07	2011-04-05	27	20/09/2011	139	1
Calderona	4	7	Calderona P	Close	2011-04-07	26/05/2011	49	17/06/2011	22	1
Calderona	4	7	Calderona P	Close	2011-04-07	19/06/2011	73	15/07/2011	26	1
Calderona	4	7	Calderona P	Close	2011-04-07	19/06/2011	73	15/07/2011	26	1
Calderona	4	7	Calderona P	Close	2011-04-07	19/06/2011	73	15/07/2011	26	1
Calderona	4	7	Calderona P	Close	2011-04-07	19/06/2011	73	15/07/2011	26	1
Calderona	4	7	Calderona P	Close	2011-04-07	19/06/2011	73	15/07/2011	26	1
Calderona	4	7	Calderona P	Close	2011-04-07	19/06/2011	73	15/07/2011	26	1
Calderona	4	7	Calderona P	Close	2011-04-07	19/06/2011	73	15/07/2011	26	1
Calderona	4	7	Calderona P	Close	2011-04-07	19/06/2011	73	15/07/2011	26	1
Calderona	4	7	Calderona P	Close	2011-04-07	19/06/2011	73	15/07/2011	26	1
Calderona	4	7	Calderona P	Close	2011-04-07	19/06/2011	73	15/07/2011	26	1
Calderona	4	7	Calderona P	Close	2011-04-07	19/06/2011	73	15/07/2011	26	1
Calderona	4	7	Calderona P	Close	2011-04-07	19/06/2011	73	15/07/2011	26	1
Calderona	4	7	Calderona P	Close	2011-04-07	19/06/2011	73	15/07/2011	26	1
Calderona	4	7	Calderona P	Close	2011-04-07	19/06/2011	73	15/07/2011	26	1
Calderona	4	7	Calderona P	Close	2011-04-07	19/06/2011	73	15/07/2011	26	1
Calderona	4	7	Calderona P	Close	2011-04-07	19/06/2011	73	15/07/2011	26	1
Calderona	4	7	Calderona P	Close	2011-04-07	19/06/2011	73	15/07/2011	26	1
Calderona	4	7	Calderona P	Close	2011-04-07	19/06/2011	73	15/07/2011	26	1
Calderona	4	7	Calderona P	Close	2011-04-07	19/06/2011	73	15/07/2011	26	1
Calderona	4	7	Calderona P	Close	2011-04-07	19/06/2011	73	15/07/2011	26	1
Calderona	4	7	Calderona P	Close	2011-04-07	15/07/2011	99	18/08/2011	34	1
Calderona	4	7	Calderona P	Close	2011-04-07	15/07/2011	99	18/08/2011	34	1
Calderona	4	7	Calderona P	Close	2011-04-07	15/07/2011	99	29/08/2011	45	1
Calderona	4	7	Calderona P	Close	2011-04-07	26/05/2011	49	15/07/2011	50	1
Calderona	4	7	Calderona P	Close	2011-04-07	26/05/2011	49	15/07/2011	50	1
Calderona	4	7	Calderona P	Close	2011-04-07	19/06/2011	73	18/08/2011	60	1
Calderona	4	7	Calderona P	Close	2011-04-07	19/06/2011	73	18/08/2011	60	1
Calderona	4	7	Calderona P	Close	2011-04-07	19/06/2011	73	18/08/2011	60	1
Calderona	4	7	Calderona P	Close	2011-04-07	19/06/2011	73	29/08/2011	71	1
Calderona	4	7	Calderona P	Close	2011-04-07	26/05/2011	49	18/08/2011	84	1
Calderona	4	7	Calderona P	Close	2011-04-07	19/06/2011	73	20/09/2011	93	1
Calderona	4	7	Calderona P	Close	2011-04-07	19/06/2011	73	20/09/2011	93	1
Calderona	4	7	Calderona P	Close	2011-04-07	19/06/2011	73	20/09/2011	93	1
Calderona	4	7	Calderona P	Close	2011-04-07	19/06/2011	73	20/09/2011	93	1
Calderona	4	7	Calderona P	Close	2011-04-07	19/06/2011	73	20/09/2011	93	1
Calderona	4	7	Calderona P	Close	2011-04-07	19/06/2011	73	20/09/2011	93	1
Calderona	4	7	Calderona P	Close	2011-04-07	19/06/2011	73	20/09/2011	93	1
Calderona	4	7	Calderona P	Close	2011-04-07	19/06/2011	73	20/09/2011	93	1
Calderona	4	7	Calderona P	Close	2011-04-07	19/06/2011	73	20/09/2011	93	1
Calderona	4	7	Calderona P	Close	2011-04-07	19/06/2011	73	20/09/2011	93	1
Calderona	4	7	Calderona P	Close	2011-04-07	19/06/2011	73	20/09/2011	93	1
Calderona	4	7	Calderona P	Close	2011-04-07	26/05/2011	49	20/09/2011	117	1
Calderona	4	7	Calderona P	Close	2011-04-07	26/05/2011	49	20/09/2011	117	1
Calderona	4	7	Calderona P	Close	2011-04-07	26/05/2011	49	20/09/2011	117	0
Calderona	4	7	Calderona P	Close	2011-04-07	2011-04-05	27	20/09/2011	139	1
Calderona	4	7	Calderona P	Close	2011-04-07	2011-04-05	27	20/09/2011	139	0
Calderona	4	8	Calderona P	Close	2011-04-07	26/05/2011	49	17/06/2011	22	1
Calderona	4	8	Calderona P	Close	2011-04-07	26/05/2011	49	17/06/2011	22	1
Calderona	4	8	Calderona P	Close	2011-04-07	19/06/2011	73	15/07/2011	26	1
Calderona	4	8	Calderona P	Close	2011-04-07	19/06/2011	73	15/07/2011	26	1
Calderona	4	8	Calderona P	Close	2011-04-07	19/06/2011	73	15/07/2011	26	1
Calderona	4	8	Calderona P	Close	2011-04-07	19/06/2011	73	15/07/2011	26	1
Calderona	4	8	Calderona P	Close	2011-04-07	19/06/2011	73	15/07/2011	26	1
Calderona	4	8	Calderona P	Close	2011-04-07	19/06/2011	73	15/07/2011	26	1
Calderona	4	8	Calderona P	Close	2011-04-07	19/06/2011	73	15/07/2011	26	1
Calderona	4	8	Calderona P	Close	2011-04-07	19/06/2011	73	15/07/2011	26	1
Calderona	4	8	Calderona P	Close	2011-04-07	19/06/2011	73	15/07/2011	26	1
Calderona	4	8	Calderona P	Close	2011-04-07	19/06/2011	73	15/07/2011	26	1
Calderona	4	8	Calderona P	Close	2011-04-07	19/06/2011	73	15/07/2011	26	1
Calderona	4	8	Calderona P	Close	2011-04-07	19/06/2011	73	15/07/2011	26	1
Calderona	4	8	Calderona P	Close	2011-04-07	19/06/2011	73	15/07/2011	26	1
Calderona	4	8	Calderona P	Close	2011-04-07	19/06/2011	73	15/07/2011	26	1
Calderona	4	8	Calderona P	Close	2011-04-07	19/06/2011	73	15/07/2011	26	1
Calderona	4	8	Calderona P	Close	2011-04-07	19/06/2011	73	15/07/2011	26	1
Calderona	4	8	Calderona P	Close	2011-04-07	19/06/2011	73	15/07/2011	26	1
Calderona	4	8	Calderona P	Close	2011-04-07	19/06/2011	73	15/07/2011	26	1
Calderona	4	8	Calderona P	Close	2011-04-07	19/06/2011	73	15/07/2011	26	1
Calderona	4	8	Calderona P	Close	2011-04-07	19/06/2011	73	15/07/2011	26	1
Calderona	4	8	Calderona P	Close	2011-04-07	19/06/2011	73	15/07/2011	26	1
Calderona	4	8	Calderona P	Close	2011-04-07	19/06/2011	73	15/07/2011	26	1
Calderona	4	8	Calderona P	Close	2011-04-07	19/06/2011	73	15/07/2011	26	1
Calderona	4	8	Calderona P	Close	2011-04-07	19/06/2011	73	15/07/2011	26	1
Calderona	4	8	Calderona P	Close	2011-04-07	19/06/2011	73	15/07/2011	26	1
Calderona	4	8	Calderona P	Close	2011-04-07	19/06/2011	73	15/07/2011	26	1
Calderona	4	8	Calderona P	Close	2011-04-07	19/06/2011	73	15/07/2011	26	1
Calderona	4	8	Calderona P	Close	2011-04-07	19/06/2011	73	15/07/2011	26	1
Calderona	4	8	Calderona P	Close	2011-04-07	19/06/2011	73	15/07/2011	26	1
Calderona	4	8	Calderona P	Close	2011-04-07	19/06/2011	73	15/07/2011	26	1
Calderona	4	8	Calderona P	Close	2011-04-07	19/06/2011	73	15/07/2011	26	1
Calderona	4	8	Calderona P	Close	2011-04-07	19/06/2011	73	15/07/2011	26	1
Calderona	4	8	Calderona P	Close	2011-04-07	19/06/2011	73	15/07/2011	26	1
Calderona	4	8	Calderona P	Close	2011-04-07	15/07/2011	99	18/08/2011	34	1
Calderona	4	8	Calderona P	Close	2011-04-07	26/05/2011	49	15/07/2011	50	1
Calderona	4	8	Calderona P	Close	2011-04-07	26/05/2011	49	15/07/2011	50	1
Calderona	4	8	Calderona P	Close	2011-04-07	26/05/2011	49	15/07/2011	50	1
Calderona	4	8	Calderona P	Close	2011-04-07	26/05/2011	49	15/07/2011	50	1
Calderona	4	8	Calderona P	Close	2011-04-07	19/06/2011	73	18/08/2011	60	1
Calderona	4	8	Calderona P	Close	2011-04-07	19/06/2011	73	18/08/2011	60	1
Calderona	4	8	Calderona P	Close	2011-04-07	19/06/2011	73	18/08/2011	60	1
Calderona	4	8	Calderona P	Close	2011-04-07	19/06/2011	73	18/08/2011	60	1
Calderona	4	8	Calderona P	Close	2011-04-07	19/06/2011	73	18/08/2011	60	1
Calderona	4	8	Calderona P	Close	2011-04-07	19/06/2011	73	18/08/2011	60	1
Calderona	4	8	Calderona P	Close	2011-04-07	19/06/2011	73	18/08/2011	60	1
Calderona	4	8	Calderona P	Close	2011-04-07	19/06/2011	73	18/08/2011	60	1
Calderona	4	8	Calderona P	Close	2011-04-07	19/06/2011	73	18/08/2011	60	1
Calderona	4	8	Calderona P	Close	2011-04-07	19/06/2011	73	18/08/2011	60	1
Calderona	4	8	Calderona P	Close	2011-04-07	19/06/2011	73	18/08/2011	60	1
Calderona	4	8	Calderona P	Close	2011-04-07	19/06/2011	73	18/08/2011	60	1
Calderona	4	8	Calderona P	Close	2011-04-07	19/06/2011	73	18/08/2011	60	1
Calderona	4	8	Calderona P	Close	2011-04-07	19/06/2011	73	18/08/2011	60	1
Calderona	4	8	Calderona P	Close	2011-04-07	19/06/2011	73	18/08/2011	60	1
Calderona	4	8	Calderona P	Close	2011-04-07	19/06/2011	73	18/08/2011	60	1
Calderona	4	8	Calderona P	Close	2011-04-07	19/06/2011	73	18/08/2011	60	1
Calderona	4	8	Calderona P	Close	2011-04-07	19/06/2011	73	18/08/2011	60	1
Calderona	4	8	Calderona P	Close	2011-04-07	19/06/2011	73	18/08/2011	60	1
Calderona	4	8	Calderona P	Close	2011-04-07	19/06/2011	73	18/08/2011	60	1
Calderona	4	8	Calderona P	Close	2011-04-07	19/06/2011	73	18/08/2011	60	1
Calderona	4	8	Calderona P	Close	2011-04-07	15/07/2011	99	20/09/2011	67	1
Calderona	4	8	Calderona P	Close	2011-04-07	19/06/2011	73	29/08/2011	71	1
Calderona	4	8	Calderona P	Close	2011-04-07	19/06/2011	73	29/08/2011	71	1
Calderona	4	8	Calderona P	Close	2011-04-07	2011-04-05	27	15/07/2011	72	1
Calderona	4	8	Calderona P	Close	2011-04-07	26/05/2011	49	18/08/2011	84	1
Calderona	4	8	Calderona P	Close	2011-04-07	26/05/2011	49	18/08/2011	84	1
Calderona	4	8	Calderona P	Close	2011-04-07	26/05/2011	49	18/08/2011	84	1
Calderona	4	8	Calderona P	Close	2011-04-07	26/05/2011	49	18/08/2011	84	1
Calderona	4	8	Calderona P	Close	2011-04-07	26/05/2011	49	18/08/2011	84	1
Calderona	4	8	Calderona P	Close	2011-04-07	26/05/2011	49	18/08/2011	84	1
Calderona	4	8	Calderona P	Close	2011-04-07	26/05/2011	49	19/08/2011	85	1
Calderona	4	8	Calderona P	Close	2011-04-07	26/05/2011	49	20/08/2011	86	1
Calderona	4	8	Calderona P	Close	2011-04-07	19/06/2011	73	20/09/2011	93	1
Calderona	4	8	Calderona P	Close	2011-04-07	19/06/2011	73	20/09/2011	93	1
Calderona	4	8	Calderona P	Close	2011-04-07	19/06/2011	73	20/09/2011	93	1
Calderona	4	8	Calderona P	Close	2011-04-07	19/06/2011	73	20/09/2011	93	1
Calderona	4	8	Calderona P	Close	2011-04-07	19/06/2011	73	20/09/2011	93	1
Calderona	4	8	Calderona P	Close	2011-04-07	19/06/2011	73	20/09/2011	93	1
Calderona	4	8	Calderona P	Close	2011-04-07	19/06/2011	73	20/09/2011	93	1
Calderona	4	8	Calderona P	Close	2011-04-07	26/05/2011	49	20/09/2011	117	0
Calderona	4	9	Calderona P	Close	2011-04-07	18/06/2011	72	15/07/2011	27	1
Calderona	4	9	Calderona P	Close	2011-04-07	18/06/2011	72	15/07/2011	27	1
Calderona	4	9	Calderona P	Close	2011-04-07	18/06/2011	72	15/07/2011	27	1
Calderona	4	9	Calderona P	Close	2011-04-07	18/06/2011	72	15/07/2011	27	1
Calderona	4	9	Calderona P	Close	2011-04-07	18/06/2011	72	15/07/2011	27	1
Calderona	4	9	Calderona P	Close	2011-04-07	18/06/2011	72	15/07/2011	27	1
Calderona	4	9	Calderona P	Close	2011-04-07	18/06/2011	72	15/07/2011	27	1
Calderona	4	9	Calderona P	Close	2011-04-07	18/06/2011	72	15/07/2011	27	1
Calderona	4	9	Calderona P	Close	2011-04-07	18/06/2011	72	15/07/2011	27	1
Calderona	4	9	Calderona P	Close	2011-04-07	18/06/2011	72	15/07/2011	27	1
Calderona	4	9	Calderona P	Close	2011-04-07	18/06/2011	72	15/07/2011	27	1
Calderona	4	9	Calderona P	Close	2011-04-07	18/06/2011	72	15/07/2011	27	1
Calderona	4	9	Calderona P	Close	2011-04-07	18/06/2011	72	15/07/2011	27	1
Calderona	4	9	Calderona P	Close	2011-04-07	18/06/2011	72	15/07/2011	27	1
Calderona	4	9	Calderona P	Close	2011-04-07	18/06/2011	72	15/07/2011	27	1
Calderona	4	9	Calderona P	Close	2011-04-07	18/06/2011	72	15/07/2011	27	1
Calderona	4	9	Calderona P	Close	2011-04-07	18/06/2011	72	15/07/2011	27	1
Calderona	4	9	Calderona P	Close	2011-04-07	18/06/2011	72	15/07/2011	27	1
Calderona	4	9	Calderona P	Close	2011-04-07	18/06/2011	72	15/07/2011	27	1
Calderona	4	9	Calderona P	Close	2011-04-07	18/06/2011	72	15/07/2011	27	1
Calderona	4	9	Calderona P	Close	2011-04-07	18/06/2011	72	15/07/2011	27	1
Calderona	4	9	Calderona P	Close	2011-04-07	18/06/2011	72	15/07/2011	27	1
Calderona	4	9	Calderona P	Close	2011-04-07	18/06/2011	72	15/07/2011	27	1
Calderona	4	9	Calderona P	Close	2011-04-07	18/06/2011	72	15/07/2011	27	1
Calderona	4	9	Calderona P	Close	2011-04-07	18/06/2011	72	15/07/2011	27	1
Calderona	4	9	Calderona P	Close	2011-04-07	18/06/2011	72	15/07/2011	27	1
Calderona	4	9	Calderona P	Close	2011-04-07	18/06/2011	72	15/07/2011	27	1
Calderona	4	9	Calderona P	Close	2011-04-07	18/06/2011	72	15/07/2011	27	1
Calderona	4	9	Calderona P	Close	2011-04-07	18/06/2011	72	15/07/2011	27	1
Calderona	4	9	Calderona P	Close	2011-04-07	18/06/2011	72	15/07/2011	27	1
Calderona	4	9	Calderona P	Close	2011-04-07	18/06/2011	72	15/07/2011	27	1
Calderona	4	9	Calderona P	Close	2011-04-07	18/06/2011	72	15/07/2011	27	1
Calderona	4	9	Calderona P	Close	2011-04-07	18/06/2011	72	15/07/2011	27	1
Calderona	4	9	Calderona P	Close	2011-04-07	18/06/2011	72	15/07/2011	27	1
Calderona	4	9	Calderona P	Close	2011-04-07	18/06/2011	72	15/07/2011	27	1
Calderona	4	9	Calderona P	Close	2011-04-07	18/06/2011	72	15/07/2011	27	1
Calderona	4	9	Calderona P	Close	2011-04-07	18/06/2011	72	15/07/2011	27	1
Calderona	4	9	Calderona P	Close	2011-04-07	18/06/2011	72	15/07/2011	27	1
Calderona	4	9	Calderona P	Close	2011-04-07	18/06/2011	72	15/07/2011	27	1
Calderona	4	9	Calderona P	Close	2011-04-07	18/06/2011	72	15/07/2011	27	1
Calderona	4	9	Calderona P	Close	2011-04-07	18/06/2011	72	15/07/2011	27	1
Calderona	4	9	Calderona P	Close	2011-04-07	18/06/2011	72	15/07/2011	27	1
Calderona	4	9	Calderona P	Close	2011-04-07	18/06/2011	72	15/07/2011	27	1
Calderona	4	9	Calderona P	Close	2011-04-07	18/06/2011	72	15/07/2011	27	1
Calderona	4	9	Calderona P	Close	2011-04-07	18/06/2011	72	15/07/2011	27	1
Calderona	4	9	Calderona P	Close	2011-04-07	18/06/2011	72	15/07/2011	27	1
Calderona	4	9	Calderona P	Close	2011-04-07	18/06/2011	72	15/07/2011	27	1
Calderona	4	9	Calderona P	Close	2011-04-07	18/06/2011	72	15/07/2011	27	1
Calderona	4	9	Calderona P	Close	2011-04-07	15/07/2011	99	18/08/2011	34	1
Calderona	4	9	Calderona P	Close	2011-04-07	15/07/2011	99	18/08/2011	34	1
Calderona	4	9	Calderona P	Close	2011-04-07	15/07/2011	99	18/08/2011	34	1
Calderona	4	9	Calderona P	Close	2011-04-07	15/07/2011	99	18/08/2011	34	1
Calderona	4	9	Calderona P	Close	2011-04-07	15/07/2011	99	29/08/2011	45	1
Calderona	4	9	Calderona P	Close	2011-04-07	26/05/2011	49	15/07/2011	50	1
Calderona	4	9	Calderona P	Close	2011-04-07	26/05/2011	49	15/07/2011	50	1
Calderona	4	9	Calderona P	Close	2011-04-07	26/05/2011	49	15/07/2011	50	1
Calderona	4	9	Calderona P	Close	2011-04-07	26/05/2011	49	15/07/2011	50	1
Calderona	4	9	Calderona P	Close	2011-04-07	26/05/2011	49	15/07/2011	50	1
Calderona	4	9	Calderona P	Close	2011-04-07	26/05/2011	49	15/07/2011	50	1
Calderona	4	9	Calderona P	Close	2011-04-07	26/05/2011	49	15/07/2011	50	1
Calderona	4	9	Calderona P	Close	2011-04-07	26/05/2011	49	15/07/2011	50	1
Calderona	4	9	Calderona P	Close	2011-04-07	26/05/2011	49	15/07/2011	50	1
Calderona	4	9	Calderona P	Close	2011-04-07	26/05/2011	49	15/07/2011	50	1
Calderona	4	9	Calderona P	Close	2011-04-07	18/06/2011	72	18/08/2011	61	1
Calderona	4	9	Calderona P	Close	2011-04-07	18/06/2011	72	18/08/2011	61	1
Calderona	4	9	Calderona P	Close	2011-04-07	18/06/2011	72	18/08/2011	61	1
Calderona	4	9	Calderona P	Close	2011-04-07	18/06/2011	72	18/08/2011	61	1
Calderona	4	9	Calderona P	Close	2011-04-07	18/06/2011	72	18/08/2011	61	1
Calderona	4	9	Calderona P	Close	2011-04-07	18/06/2011	72	18/08/2011	61	1
Calderona	4	9	Calderona P	Close	2011-04-07	18/06/2011	72	18/08/2011	61	1
Calderona	4	9	Calderona P	Close	2011-04-07	18/06/2011	72	18/08/2011	61	1
Calderona	4	9	Calderona P	Close	2011-04-07	18/06/2011	72	18/08/2011	61	1
Calderona	4	9	Calderona P	Close	2011-04-07	18/06/2011	72	18/08/2011	61	1
Calderona	4	9	Calderona P	Close	2011-04-07	18/06/2011	72	18/08/2011	61	1
Calderona	4	9	Calderona P	Close	2011-04-07	15/07/2011	99	20/09/2011	67	1
Calderona	4	9	Calderona P	Close	2011-04-07	18/06/2011	72	29/08/2011	72	1
Calderona	4	9	Calderona P	Close	2011-04-07	18/06/2011	72	29/08/2011	72	1
Calderona	4	9	Calderona P	Close	2011-04-07	18/06/2011	72	29/08/2011	72	1
Calderona	4	9	Calderona P	Close	2011-04-07	26/05/2011	49	18/08/2011	84	1
Calderona	4	9	Calderona P	Close	2011-04-07	26/05/2011	49	18/08/2011	84	1
Calderona	4	9	Calderona P	Close	2011-04-07	18/06/2011	72	20/09/2011	94	1
Calderona	4	9	Calderona P	Close	2011-04-07	18/06/2011	72	20/09/2011	94	1
Calderona	4	9	Calderona P	Close	2011-04-07	18/06/2011	72	20/09/2011	94	1
Calderona	4	9	Calderona P	Close	2011-04-07	18/06/2011	72	20/09/2011	94	1
Calderona	4	9	Calderona P	Close	2011-04-07	18/06/2011	72	20/09/2011	94	1
Calderona	4	9	Calderona P	Close	2011-04-07	18/06/2011	72	20/09/2011	94	1
Calderona	4	9	Calderona P	Close	2011-04-07	26/05/2011	49	29/08/2011	95	1
Calderona	4	9	Calderona P	Close	2011-04-07	26/05/2011	49	29/08/2011	95	1
Calderona	4	9	Calderona P	Close	2011-04-07	26/05/2011	49	29/08/2011	95	1
Calderona	4	9	Calderona P	Close	2011-04-07	26/05/2011	49	29/08/2011	95	1
Calderona	4	9	Calderona P	Close	2011-04-07	26/05/2011	49	20/09/2011	117	1
Calderona	4	9	Calderona P	Close	2011-04-07	26/05/2011	49	20/09/2011	117	1
Calderona	4	9	Calderona P	Close	2011-04-07	26/05/2011	49	20/09/2011	117	1
Calderona	4	9	Calderona P	Close	2011-04-07	26/05/2011	49	20/09/2011	117	1
Calderona	4	9	Calderona P	Close	2011-04-07	26/05/2011	49	20/09/2011	117	1
Calderona	4	9	Calderona P	Close	2011-04-07	26/05/2011	49	20/09/2011	117	1
Calderona	4	9	Calderona P	Close	2011-04-07	26/05/2011	49	20/09/2011	117	0
Calderona	4	9	Calderona P	Close	2011-04-07	2011-04-05	27	20/09/2011	139	1
Calderona	4	9	Calderona P	Close	2011-04-07	2011-04-05	27	20/09/2011	139	1
Calderona	4	9	Calderona P	Close	2011-04-07	2011-04-05	27	20/09/2011	139	0
Calderona	4	10	Calderona P	Close	2011-04-07	26/05/2011	49	17/06/2011	22	1
Calderona	4	10	Calderona P	Close	2011-04-07	18/06/2011	72	15/07/2011	27	1
Calderona	4	10	Calderona P	Close	2011-04-07	18/06/2011	72	15/07/2011	27	1
Calderona	4	10	Calderona P	Close	2011-04-07	18/06/2011	72	15/07/2011	27	1
Calderona	4	10	Calderona P	Close	2011-04-07	18/06/2011	72	15/07/2011	27	1
Calderona	4	10	Calderona P	Close	2011-04-07	18/06/2011	72	15/07/2011	27	1
Calderona	4	10	Calderona P	Close	2011-04-07	18/06/2011	72	15/07/2011	27	1
Calderona	4	10	Calderona P	Close	2011-04-07	18/06/2011	72	15/07/2011	27	1
Calderona	4	10	Calderona P	Close	2011-04-07	18/06/2011	72	15/07/2011	27	1
Calderona	4	10	Calderona P	Close	2011-04-07	18/06/2011	72	15/07/2011	27	1
Calderona	4	10	Calderona P	Close	2011-04-07	18/06/2011	72	15/07/2011	27	1
Calderona	4	10	Calderona P	Close	2011-04-07	18/06/2011	72	15/07/2011	27	1
Calderona	4	10	Calderona P	Close	2011-04-07	18/06/2011	72	15/07/2011	27	1
Calderona	4	10	Calderona P	Close	2011-04-07	18/06/2011	72	15/07/2011	27	1
Calderona	4	10	Calderona P	Close	2011-04-07	18/06/2011	72	15/07/2011	27	1
Calderona	4	10	Calderona P	Close	2011-04-07	18/06/2011	72	15/07/2011	27	1
Calderona	4	10	Calderona P	Close	2011-04-07	18/06/2011	72	15/07/2011	27	1
Calderona	4	10	Calderona P	Close	2011-04-07	18/06/2011	72	15/07/2011	27	1
Calderona	4	10	Calderona P	Close	2011-04-07	18/06/2011	72	15/07/2011	27	1
Calderona	4	10	Calderona P	Close	2011-04-07	18/06/2011	72	15/07/2011	27	1
Calderona	4	10	Calderona P	Close	2011-04-07	18/06/2011	72	15/07/2011	27	1
Calderona	4	10	Calderona P	Close	2011-04-07	18/06/2011	72	15/07/2011	27	1
Calderona	4	10	Calderona P	Close	2011-04-07	18/06/2011	72	15/07/2011	27	1
Calderona	4	10	Calderona P	Close	2011-04-07	18/06/2011	72	15/07/2011	27	1
Calderona	4	10	Calderona P	Close	2011-04-07	18/06/2011	72	15/07/2011	27	1
Calderona	4	10	Calderona P	Close	2011-04-07	18/06/2011	72	15/07/2011	27	1
Calderona	4	10	Calderona P	Close	2011-04-07	18/06/2011	72	15/07/2011	27	1
Calderona	4	10	Calderona P	Close	2011-04-07	18/06/2011	72	15/07/2011	27	1
Calderona	4	10	Calderona P	Close	2011-04-07	18/06/2011	72	15/07/2011	27	1
Calderona	4	10	Calderona P	Close	2011-04-07	18/06/2011	72	15/07/2011	27	1
Calderona	4	10	Calderona P	Close	2011-04-07	18/06/2011	72	15/07/2011	27	1
Calderona	4	10	Calderona P	Close	2011-04-07	18/06/2011	72	15/07/2011	27	1
Calderona	4	10	Calderona P	Close	2011-04-07	18/06/2011	72	15/07/2011	27	1
Calderona	4	10	Calderona P	Close	2011-04-07	18/06/2011	72	15/07/2011	27	1
Calderona	4	10	Calderona P	Close	2011-04-07	18/06/2011	72	15/07/2011	27	1
Calderona	4	10	Calderona P	Close	2011-04-07	18/06/2011	72	15/07/2011	27	1
Calderona	4	10	Calderona P	Close	2011-04-07	18/06/2011	72	15/07/2011	27	1
Calderona	4	10	Calderona P	Close	2011-04-07	18/06/2011	72	15/07/2011	27	1
Calderona	4	10	Calderona P	Close	2011-04-07	18/06/2011	72	15/07/2011	27	1
Calderona	4	10	Calderona P	Close	2011-04-07	18/06/2011	72	15/07/2011	27	1
Calderona	4	10	Calderona P	Close	2011-04-07	18/06/2011	72	15/07/2011	27	1
Calderona	4	10	Calderona P	Close	2011-04-07	18/06/2011	72	15/07/2011	27	1
Calderona	4	10	Calderona P	Close	2011-04-07	18/06/2011	72	15/07/2011	27	1
Calderona	4	10	Calderona P	Close	2011-04-07	18/06/2011	72	15/07/2011	27	1
Calderona	4	10	Calderona P	Close	2011-04-07	18/06/2011	72	15/07/2011	27	1
Calderona	4	10	Calderona P	Close	2011-04-07	18/06/2011	72	15/07/2011	27	1
Calderona	4	10	Calderona P	Close	2011-04-07	18/06/2011	72	15/07/2011	27	1
Calderona	4	10	Calderona P	Close	2011-04-07	18/06/2011	72	15/07/2011	27	1
Calderona	4	10	Calderona P	Close	2011-04-07	18/06/2011	72	15/07/2011	27	1
Calderona	4	10	Calderona P	Close	2011-04-07	18/06/2011	72	15/07/2011	27	1
Calderona	4	10	Calderona P	Close	2011-04-07	18/06/2011	72	15/07/2011	27	1
Calderona	4	10	Calderona P	Close	2011-04-07	15/07/2011	99	18/08/2011	34	1
Calderona	4	10	Calderona P	Close	2011-04-07	15/07/2011	99	18/08/2011	34	1
Calderona	4	10	Calderona P	Close	2011-04-07	15/07/2011	99	29/08/2011	45	1
Calderona	4	10	Calderona P	Close	2011-04-07	26/05/2011	49	15/07/2011	50	1
Calderona	4	10	Calderona P	Close	2011-04-07	26/05/2011	49	15/07/2011	50	1
Calderona	4	10	Calderona P	Close	2011-04-07	26/05/2011	49	15/07/2011	50	1
Calderona	4	10	Calderona P	Close	2011-04-07	26/05/2011	49	15/07/2011	50	1
Calderona	4	10	Calderona P	Close	2011-04-07	26/05/2011	49	15/07/2011	50	1
Calderona	4	10	Calderona P	Close	2011-04-07	26/05/2011	49	15/07/2011	50	1
Calderona	4	10	Calderona P	Close	2011-04-07	26/05/2011	49	15/07/2011	50	1
Calderona	4	10	Calderona P	Close	2011-04-07	26/05/2011	49	15/07/2011	50	1
Calderona	4	10	Calderona P	Close	2011-04-07	26/05/2011	49	15/07/2011	50	1
Calderona	4	10	Calderona P	Close	2011-04-07	26/05/2011	49	15/07/2011	50	1
Calderona	4	10	Calderona P	Close	2011-04-07	26/05/2011	49	15/07/2011	50	1
Calderona	4	10	Calderona P	Close	2011-04-07	26/05/2011	49	15/07/2011	50	1
Calderona	4	10	Calderona P	Close	2011-04-07	26/05/2011	49	15/07/2011	50	1
Calderona	4	10	Calderona P	Close	2011-04-07	26/05/2011	49	15/07/2011	50	1
Calderona	4	10	Calderona P	Close	2011-04-07	26/05/2011	49	15/07/2011	50	1
Calderona	4	10	Calderona P	Close	2011-04-07	26/05/2011	49	15/07/2011	50	1
Calderona	4	10	Calderona P	Close	2011-04-07	18/06/2011	72	18/08/2011	61	1
Calderona	4	10	Calderona P	Close	2011-04-07	18/06/2011	72	18/08/2011	61	1
Calderona	4	10	Calderona P	Close	2011-04-07	18/06/2011	72	18/08/2011	61	1
Calderona	4	10	Calderona P	Close	2011-04-07	18/06/2011	72	18/08/2011	61	1
Calderona	4	10	Calderona P	Close	2011-04-07	18/06/2011	72	18/08/2011	61	1
Calderona	4	10	Calderona P	Close	2011-04-07	18/06/2011	72	18/08/2011	61	1
Calderona	4	10	Calderona P	Close	2011-04-07	18/06/2011	72	18/08/2011	61	1
Calderona	4	10	Calderona P	Close	2011-04-07	15/07/2011	99	20/09/2011	67	1
Calderona	4	10	Calderona P	Close	2011-04-07	15/07/2011	99	20/09/2011	67	1
Calderona	4	10	Calderona P	Close	2011-04-07	15/07/2011	99	20/09/2011	67	1
Calderona	4	10	Calderona P	Close	2011-04-07	15/07/2011	99	20/09/2011	67	1
Calderona	4	10	Calderona P	Close	2011-04-07	26/05/2011	49	18/08/2011	84	1
Calderona	4	10	Calderona P	Close	2011-04-07	26/05/2011	49	18/08/2011	84	1
Calderona	4	10	Calderona P	Close	2011-04-07	26/05/2011	49	18/08/2011	84	1
Calderona	4	10	Calderona P	Close	2011-04-07	26/05/2011	49	18/08/2011	84	1
Calderona	4	10	Calderona P	Close	2011-04-07	26/05/2011	49	18/08/2011	84	1
Calderona	4	10	Calderona P	Close	2011-04-07	18/06/2011	72	20/09/2011	94	1
Calderona	4	10	Calderona P	Close	2011-04-07	18/06/2011	72	20/09/2011	94	1
Calderona	4	10	Calderona P	Close	2011-04-07	18/06/2011	72	20/09/2011	94	1
Calderona	4	10	Calderona P	Close	2011-04-07	18/06/2011	72	20/09/2011	94	1
Calderona	4	10	Calderona P	Close	2011-04-07	18/06/2011	72	20/09/2011	94	1
Calderona	4	10	Calderona P	Close	2011-04-07	18/06/2011	72	20/09/2011	94	1
Calderona	4	10	Calderona P	Close	2011-04-07	18/06/2011	72	20/09/2011	94	1
Calderona	4	10	Calderona P	Close	2011-04-07	18/06/2011	72	20/09/2011	94	1
Calderona	4	10	Calderona P	Close	2011-04-07	18/06/2011	72	20/09/2011	94	1
Calderona	4	10	Calderona P	Close	2011-04-07	18/06/2011	72	20/09/2011	94	1
Calderona	4	10	Calderona P	Close	2011-04-07	18/06/2011	72	20/09/2011	94	0
Calderona	4	10	Calderona P	Close	2011-04-07	26/05/2011	49	20/09/2011	117	1
Calderona	4	10	Calderona P	Close	2011-04-07	26/05/2011	49	20/09/2011	117	1
Calderona	4	10	Calderona P	Close	2011-04-07	26/05/2011	49	20/09/2011	117	1
Calderona	4	10	Calderona P	Close	2011-04-07	26/05/2011	49	20/09/2011	117	1
Calderona	4	10	Calderona P	Close	2011-04-07	26/05/2011	49	20/09/2011	117	1
Calderona	4	10	Calderona P	Close	2011-04-07	26/05/2011	49	20/09/2011	117	1
Calderona	4	10	Calderona P	Close	2011-04-07	26/05/2011	49	20/09/2011	117	0
Calderona	4	10	Calderona P	Close	2011-04-07	26/05/2011	49	20/09/2011	117	0
Calderona	4	10	Calderona P	Close	2011-04-07	2011-04-05	27	20/09/2011	139	1
Calderona	4	10	Calderona P	Close	2011-04-07	2011-04-05	27	20/09/2011	139	0
Calderona	6	1	Calderona P	Open	2011-04-07	17/06/2011	71	15/07/2011	28	1
Calderona	6	1	Calderona P	Open	2011-04-07	17/06/2011	71	15/07/2011	28	1
Calderona	6	1	Calderona P	Open	2011-04-07	17/06/2011	71	15/07/2011	28	1
Calderona	6	1	Calderona P	Open	2011-04-07	17/06/2011	71	15/07/2011	28	1
Calderona	6	1	Calderona P	Open	2011-04-07	26/05/2011	49	20/09/2011	117	1
Calderona	6	2	Coca P	Open	2011-04-07	17/06/2011	71	15/07/2011	28	1
Calderona	6	2	Coca P	Open	2011-04-07	17/06/2011	71	15/07/2011	28	1
Calderona	6	2	Coca P	Open	2011-04-07	17/06/2011	71	15/07/2011	28	1
Calderona	6	2	Coca P	Open	2011-04-07	17/06/2011	71	15/07/2011	28	1
Calderona	6	2	Coca P	Open	2011-04-07	17/06/2011	71	15/07/2011	28	1
Calderona	6	2	Coca P	Open	2011-04-07	17/06/2011	71	18/08/2011	62	1
Calderona	6	2	Coca P	Open	2011-04-07	17/06/2011	71	20/09/2011	95	1
Calderona	6	2	Coca P	Open	2011-04-07	17/06/2011	71	20/09/2011	95	1
Calderona	6	3	Calderona P	Open	2011-04-07	17/06/2011	71	15/07/2011	28	1
Calderona	6	3	Calderona P	Open	2011-04-07	17/06/2011	71	15/07/2011	28	1
Calderona	6	3	Calderona P	Open	2011-04-07	17/06/2011	71	15/07/2011	28	1
Calderona	6	3	Calderona P	Open	2011-04-07	17/06/2011	71	15/07/2011	28	1
Calderona	6	3	Calderona P	Open	2011-04-07	17/06/2011	71	15/07/2011	28	1
Calderona	6	3	Calderona P	Open	2011-04-07	17/06/2011	71	15/07/2011	28	1
Calderona	6	3	Calderona P	Open	2011-04-07	17/06/2011	71	15/07/2011	28	1
Calderona	6	3	Calderona P	Open	2011-04-07	17/06/2011	71	15/07/2011	28	1
Calderona	6	3	Calderona P	Open	2011-04-07	17/06/2011	71	15/07/2011	28	1
Calderona	6	3	Calderona P	Open	2011-04-07	26/05/2011	49	20/09/2011	117	1
Calderona	6	3	Calderona P	Open	2011-04-07	17/06/2011	71	18/08/2011	62	1
Calderona	6	3	Calderona P	Open	2011-04-07	17/06/2011	71	18/08/2011	62	1
Calderona	6	3	Calderona P	Open	2011-04-07	17/06/2011	71	20/09/2011	95	1
Calderona	6	4	Coca P	Open	2011-04-07	17/06/2011	71	15/07/2011	28	1
Calderona	6	4	Coca P	Open	2011-04-07	17/06/2011	71	15/07/2011	28	1
Calderona	6	5	Coca P	Open	2011-04-07	17/06/2011	71	15/07/2011	28	1
Calderona	6	5	Coca P	Open	2011-04-07	17/06/2011	71	15/07/2011	28	1
Calderona	6	5	Coca P	Open	2011-04-07	17/06/2011	71	15/07/2011	28	1
Calderona	6	5	Coca P	Open	2011-04-07	26/05/2011	49	15/07/2011	50	1
Calderona	6	5	Coca P	Open	2011-04-07	26/05/2011	49	15/07/2011	50	1
Calderona	6	5	Coca P	Open	2011-04-07	26/05/2011	49	18/08/2011	84	1
Calderona	6	5	Coca P	Open	2011-04-07	26/05/2011	49	20/09/2011	117	1
Calderona	6	6	Coca P	Open	2011-04-07	17/06/2011	71	15/07/2011	28	1
Calderona	6	6	Coca P	Open	2011-04-07	17/06/2011	71	15/07/2011	28	1
Calderona	6	6	Coca P	Open	2011-04-07	17/06/2011	71	15/07/2011	28	1
Calderona	6	6	Coca P	Open	2011-04-07	17/06/2011	71	15/07/2011	28	1
Calderona	6	6	Coca P	Open	2011-04-07	17/06/2011	71	15/07/2011	28	1
Calderona	6	6	Coca P	Open	2011-04-07	17/06/2011	71	15/07/2011	28	1
Calderona	6	6	Coca P	Open	2011-04-07	17/06/2011	71	15/07/2011	28	1
Calderona	6	6	Coca P	Open	2011-04-07	17/06/2011	71	15/07/2011	28	1
Calderona	6	6	Coca P	Open	2011-04-07	17/06/2011	71	15/07/2011	28	1
Calderona	6	6	Coca P	Open	2011-04-07	17/06/2011	71	15/07/2011	28	1
Calderona	6	6	Coca P	Open	2011-04-07	17/06/2011	71	15/07/2011	28	1
Calderona	6	6	Coca P	Open	2011-04-07	17/06/2011	71	15/07/2011	28	1
Calderona	6	6	Coca P	Open	2011-04-07	17/06/2011	71	15/07/2011	28	1
Calderona	6	6	Coca P	Open	2011-04-07	17/06/2011	71	15/07/2011	28	1
Calderona	6	6	Coca P	Open	2011-04-07	17/06/2011	71	15/07/2011	28	1
Calderona	6	6	Coca P	Open	2011-04-07	17/06/2011	71	15/07/2011	28	1
Calderona	6	6	Coca P	Open	2011-04-07	17/06/2011	71	15/07/2011	28	1
Calderona	6	6	Coca P	Open	2011-04-07	26/05/2011	49	15/07/2011	50	1
Calderona	6	6	Coca P	Open	2011-04-07	26/05/2011	49	15/07/2011	50	1
Calderona	6	6	Coca P	Open	2011-04-07	26/05/2011	49	15/07/2011	50	1
Calderona	6	6	Coca P	Open	2011-04-07	26/05/2011	49	15/07/2011	50	1
Calderona	6	6	Coca P	Open	2011-04-07	17/06/2011	71	18/08/2011	62	1
Calderona	6	6	Coca P	Open	2011-04-07	17/06/2011	71	18/08/2011	62	1
Calderona	6	6	Coca P	Open	2011-04-07	17/06/2011	71	18/08/2011	62	1
Calderona	6	6	Coca P	Open	2011-04-07	26/05/2011	49	15/07/2011	50	1
Calderona	6	6	Coca P	Open	2011-04-07	26/05/2011	49	15/07/2011	50	1
Calderona	6	6	Coca P	Open	2011-04-07	26/05/2011	49	15/07/2011	50	1
Calderona	6	6	Coca P	Open	2011-04-07	26/05/2011	49	18/08/2011	84	1
Calderona	6	6	Coca P	Open	2011-04-07	17/06/2011	71	20/09/2011	95	1
Calderona	6	6	Coca P	Open	2011-04-07	17/06/2011	71	20/09/2011	95	1
Calderona	6	6	Coca P	Open	2011-04-07	26/05/2011	49	29/08/2011	95	1
Calderona	6	6	Coca P	Open	2011-04-07	26/05/2011	49	29/08/2011	95	1
Calderona	6	6	Coca P	Open	2011-04-07	26/05/2011	49	20/09/2011	117	1
Calderona	6	6	Coca P	Open	2011-04-07	26/05/2011	49	20/09/2011	117	1
Calderona	6	6	Coca P	Open	2011-04-07	26/05/2011	49	20/09/2011	117	0
Calderona	6	6	Coca P	Open	2011-04-07	26/05/2011	49	20/09/2011	117	0
Calderona	6	7	Calderona P	Open	2011-04-07	17/06/2011	71	15/07/2011	28	1
Calderona	6	7	Calderona P	Open	2011-04-07	17/06/2011	71	15/07/2011	28	1
Calderona	6	7	Calderona P	Open	2011-04-07	17/06/2011	71	15/07/2011	28	1
Calderona	6	7	Calderona P	Open	2011-04-07	17/06/2011	71	15/07/2011	28	1
Calderona	6	7	Calderona P	Open	2011-04-07	17/06/2011	71	15/07/2011	28	1
Calderona	6	7	Calderona P	Open	2011-04-07	17/06/2011	71	15/07/2011	28	1
Calderona	6	7	Calderona P	Open	2011-04-07	17/06/2011	71	15/07/2011	28	1
Calderona	6	7	Calderona P	Open	2011-04-07	17/06/2011	71	15/07/2011	28	1
Calderona	6	7	Calderona P	Open	2011-04-07	17/06/2011	71	20/09/2011	95	1
Calderona	6	7	Calderona P	Open	2011-04-07	17/06/2011	71	20/09/2011	95	0
Calderona	6	7	Calderona P	Open	2011-04-07	26/05/2011	49	20/09/2011	117	1
Calderona	6	7	Calderona P	Open	2011-04-07	26/05/2011	49	20/09/2011	117	0
Calderona	6	8	Coca P	Open	2011-04-07	17/06/2011	71	15/07/2011	28	1
Calderona	6	8	Coca P	Open	2011-04-07	17/06/2011	71	15/07/2011	28	1
Calderona	6	8	Coca P	Open	2011-04-07	17/06/2011	71	15/07/2011	28	1
Calderona	6	8	Coca P	Open	2011-04-07	17/06/2011	71	15/07/2011	28	1
Calderona	6	8	Coca P	Open	2011-04-07	17/06/2011	71	15/07/2011	28	1
Calderona	6	8	Coca P	Open	2011-04-07	26/05/2011	49	20/09/2011	117	0
Calderona	6	9	Calderona P	Open	2011-04-07	17/06/2011	71	15/07/2011	28	1
Calderona	6	9	Calderona P	Open	2011-04-07	17/06/2011	71	15/07/2011	28	1
Calderona	6	9	Calderona P	Open	2011-04-07	26/05/2011	49	15/07/2011	50	1
Calderona	6	10	Calderona P	Open	2011-04-07	17/06/2011	71	15/07/2011	28	1
Calderona	6	10	Calderona P	Open	2011-04-07	17/06/2011	71	15/07/2011	28	1
Calderona	6	10	Calderona P	Open	2011-04-07	17/06/2011	71	15/07/2011	28	1
Calderona	7	1	Coca P	Open	2011-04-07	17/06/2011	71	15/07/2011	28	1
Calderona	7	1	Coca P	Open	2011-04-07	17/06/2011	71	15/07/2011	28	1
Calderona	7	1	Coca P	Open	2011-04-07	26/05/2011	49	15/07/2011	50	1
Calderona	7	1	Coca P	Open	2011-04-07	26/05/2011	49	20/09/2011	117	0
Calderona	7	2	Coca P	Open	2011-04-07	26/05/2011	49	15/07/2011	50	1
Calderona	7	3	Calderona P	Open	2011-04-07	17/06/2011	71	15/07/2011	28	1
Calderona	7	3	Calderona P	Open	2011-04-07	17/06/2011	71	20/09/2011	95	1
Calderona	7	3	Calderona P	Open	2011-04-07	17/06/2011	71	20/09/2011	95	1
Calderona	7	4	Calderona P	Open	2011-04-07	17/06/2011	71	15/07/2011	28	1
Calderona	7	4	Calderona P	Open	2011-04-07	17/06/2011	71	15/07/2011	28	1
Calderona	7	4	Calderona P	Open	2011-04-07	26/05/2011	49	18/08/2011	84	1
Calderona	7	4	Calderona P	Open	2011-04-07	17/06/2011	71	20/09/2011	95	1
Calderona	7	4	Calderona P	Open	2011-04-07	17/06/2011	71	20/09/2011	95	1
Calderona	7	4	Calderona P	Open	2011-04-07	17/06/2011	71	20/09/2011	95	0
Calderona	7	5	Coca P	Open	2011-04-07	17/06/2011	71	15/07/2011	28	1
Calderona	7	5	Coca P	Open	2011-04-07	26/05/2011	49	20/09/2011	117	1
Calderona	7	6	Calderona P	Open	2011-04-07	26/05/2011	49	15/07/2011	50	1
Calderona	7	6	Calderona P	Open	2011-04-07	17/06/2011	71	20/09/2011	95	1
Calderona	7	6	Calderona P	Open	2011-04-07	26/05/2011	49	15/07/2011	50	1
Calderona	7	6	Calderona P	Open	2011-04-07	26/05/2011	49	29/08/2011	95	1
Calderona	7	6	Calderona P	Open	2011-04-07	26/05/2011	49	20/09/2011	117	1
Calderona	7	6	Calderona P	Open	2011-04-07	26/05/2011	49	20/09/2011	117	1
Calderona	7	6	Calderona P	Open	2011-04-07	26/05/2011	49	20/09/2011	117	0
Calderona	7	6	Calderona P	Open	2011-04-07	26/05/2011	49	20/09/2011	117	0
Calderona	7	6	Calderona P	Open	2011-04-07	2011-04-05	27	20/09/2011	139	1
Calderona	7	7	Coca P	Open	2011-04-07	17/06/2011	71	20/09/2011	95	1
Calderona	7	7	Coca P	Open	2011-04-07	17/06/2011	71	20/09/2011	95	0
Calderona	7	7	Coca P	Open	2011-04-07	17/06/2011	71	20/09/2011	95	0
Calderona	7	8	Calderona P	Open	2011-04-07	17/06/2011	71	15/07/2011	28	1
Calderona	7	8	Calderona P	Open	2011-04-07	17/06/2011	71	15/07/2011	28	1
Calderona	7	8	Calderona P	Open	2011-04-07	26/05/2011	49	20/09/2011	117	0
Calderona	7	9	Calderona P	Open	2011-04-07	17/06/2011	71	20/09/2011	95	0
Calderona	7	10	Coca P	Open	2011-04-07	17/06/2011	71	20/09/2011	95	0
Calderona	8	1	Coca P	Open	2011-04-07	26/05/2011	49	17/06/2011	22	1
Calderona	8	1	Coca P	Open	2011-04-07	26/05/2011	49	17/06/2011	22	1
Calderona	8	1	Coca P	Open	2011-04-07	26/05/2011	49	17/06/2011	22	1
Calderona	8	1	Coca P	Open	2011-04-07	26/05/2011	49	17/06/2011	22	1
Calderona	8	1	Coca P	Open	2011-04-07	26/05/2011	49	17/06/2011	22	1
Calderona	8	1	Coca P	Open	2011-04-07	26/05/2011	49	17/06/2011	22	1
Calderona	8	1	Coca P	Open	2011-04-07	26/05/2011	49	17/06/2011	22	1
Calderona	8	1	Coca P	Open	2011-04-07	26/05/2011	49	17/06/2011	22	1
Calderona	8	1	Coca P	Open	2011-04-07	26/05/2011	49	17/06/2011	22	1
Calderona	8	1	Coca P	Open	2011-04-07	26/05/2011	49	17/06/2011	22	1
Calderona	8	1	Coca P	Open	2011-04-07	26/05/2011	49	17/06/2011	22	1
Calderona	8	1	Coca P	Open	2011-04-07	26/05/2011	49	17/06/2011	22	1
Calderona	8	1	Coca P	Open	2011-04-07	26/05/2011	49	17/06/2011	22	1
Calderona	8	1	Coca P	Open	2011-04-07	26/05/2011	49	17/06/2011	22	1
Calderona	8	1	Coca P	Open	2011-04-07	26/05/2011	49	17/06/2011	22	1
Calderona	8	1	Coca P	Open	2011-04-07	26/05/2011	49	15/07/2011	50	1
Calderona	8	1	Coca P	Open	2011-04-07	26/05/2011	49	15/07/2011	50	1
Calderona	8	1	Coca P	Open	2011-04-07	26/05/2011	49	15/07/2011	50	1
Calderona	8	1	Coca P	Open	2011-04-07	26/05/2011	49	15/07/2011	50	1
Calderona	8	1	Coca P	Open	2011-04-07	26/05/2011	49	15/07/2011	50	1
Calderona	8	1	Coca P	Open	2011-04-07	26/05/2011	49	15/07/2011	50	1
Calderona	8	1	Coca P	Open	2011-04-07	26/05/2011	49	15/07/2011	50	1
Calderona	8	1	Coca P	Open	2011-04-07	26/05/2011	49	15/07/2011	50	1
Calderona	8	1	Coca P	Open	2011-04-07	26/05/2011	49	15/07/2011	50	1
Calderona	8	1	Coca P	Open	2011-04-07	26/05/2011	49	15/07/2011	50	1
Calderona	8	1	Coca P	Open	2011-04-07	26/05/2011	49	15/07/2011	50	1
Calderona	8	1	Coca P	Open	2011-04-07	26/05/2011	49	15/07/2011	50	1
Calderona	8	1	Coca P	Open	2011-04-07	26/05/2011	49	15/07/2011	50	1
Calderona	8	1	Coca P	Open	2011-04-07	26/05/2011	49	15/07/2011	50	1
Calderona	8	1	Coca P	Open	2011-04-07	26/05/2011	49	15/07/2011	50	1
Calderona	8	1	Coca P	Open	2011-04-07	26/05/2011	49	15/07/2011	50	1
Calderona	8	1	Coca P	Open	2011-04-07	26/05/2011	49	15/07/2011	50	1
Calderona	8	1	Coca P	Open	2011-04-07	2011-04-05	27	15/07/2011	72	1
Calderona	8	1	Coca P	Open	2011-04-07	26/05/2011	49	18/08/2011	84	1
Calderona	8	1	Coca P	Open	2011-04-07	26/05/2011	49	18/08/2011	84	1
Calderona	8	1	Coca P	Open	2011-04-07	26/05/2011	49	18/08/2011	84	1
Calderona	8	1	Coca P	Open	2011-04-07	26/05/2011	49	18/08/2011	84	1
Calderona	8	1	Coca P	Open	2011-04-07	26/05/2011	49	18/08/2011	84	1
Calderona	8	1	Coca P	Open	2011-04-07	26/05/2011	49	18/08/2011	84	1
Calderona	8	1	Coca P	Open	2011-04-07	26/05/2011	49	29/08/2011	95	1
Calderona	8	1	Coca P	Open	2011-04-07	26/05/2011	49	29/08/2011	95	1
Calderona	8	1	Coca P	Open	2011-04-07	26/05/2011	49	29/08/2011	95	1
Calderona	8	1	Coca P	Open	2011-04-07	26/05/2011	49	29/08/2011	95	1
Calderona	8	1	Coca P	Open	2011-04-07	26/05/2011	49	29/08/2011	95	1
Calderona	8	1	Coca P	Open	2011-04-07	26/05/2011	49	29/08/2011	95	1
Calderona	8	1	Coca P	Open	2011-04-07	26/05/2011	49	29/08/2011	95	1
Calderona	8	1	Coca P	Open	2011-04-07	26/05/2011	49	29/08/2011	95	1
Calderona	8	1	Coca P	Open	2011-04-07	26/05/2011	49	29/08/2011	95	1
Calderona	8	1	Coca P	Open	2011-04-07	26/05/2011	49	29/08/2011	95	1
Calderona	8	1	Coca P	Open	2011-04-07	26/05/2011	49	29/08/2011	95	1
Calderona	8	1	Coca P	Open	2011-04-07	26/05/2011	49	29/08/2011	95	1
Calderona	8	1	Coca P	Open	2011-04-07	26/05/2011	49	20/09/2011	117	1
Calderona	8	1	Coca P	Open	2011-04-07	26/05/2011	49	20/09/2011	117	1
Calderona	8	1	Coca P	Open	2011-04-07	26/05/2011	49	20/09/2011	117	1
Calderona	8	1	Coca P	Open	2011-04-07	26/05/2011	49	20/09/2011	117	1
Calderona	8	1	Coca P	Open	2011-04-07	18/06/2011	72	15/07/2011	27	1
Calderona	8	1	Coca P	Open	2011-04-07	26/05/2011	49	20/09/2011	117	1
Calderona	8	1	Coca P	Open	2011-04-07	26/05/2011	49	20/09/2011	117	1
Calderona	8	1	Coca P	Open	2011-04-07	26/05/2011	49	20/09/2011	117	1
Calderona	8	1	Coca P	Open	2011-04-07	26/05/2011	49	20/09/2011	117	1
Calderona	8	1	Coca P	Open	2011-04-07	26/05/2011	49	20/09/2011	117	1
Calderona	8	1	Coca P	Open	2011-04-07	26/05/2011	49	20/09/2011	117	1
Calderona	8	1	Coca P	Open	2011-04-07	26/05/2011	49	20/09/2011	117	1
Calderona	8	1	Coca P	Open	2011-04-07	26/05/2011	49	20/09/2011	117	0
Calderona	8	1	Coca P	Open	2011-04-07	26/05/2011	49	20/09/2011	117	0
Calderona	8	1	Coca P	Open	2011-04-07	26/05/2011	49	20/09/2011	117	0
Calderona	8	1	Coca P	Open	2011-04-07	26/05/2011	49	20/09/2011	117	0
Calderona	8	1	Coca P	Open	2011-04-07	26/05/2011	49	20/09/2011	117	0
Calderona	8	1	Coca P	Open	2011-04-07	18/06/2011	72	29/08/2011	72	1
Calderona	8	1	Coca P	Open	2011-04-07	18/06/2011	72	20/09/2011	94	1
Calderona	8	1	Coca P	Open	2011-04-07	18/06/2011	72	20/09/2011	94	1
Calderona	8	1	Coca P	Open	2011-04-07	18/06/2011	72	20/09/2011	94	1
Calderona	8	1	Coca P	Open	2011-04-07	18/06/2011	72	20/09/2011	94	1
Calderona	8	2	Calderona P	Open	2011-04-07	18/06/2011	72	15/07/2011	27	1
Calderona	8	2	Calderona P	Open	2011-04-07	26/05/2011	49	17/06/2011	22	1
Calderona	8	2	Calderona P	Open	2011-04-07	26/05/2011	49	17/06/2011	22	1
Calderona	8	2	Calderona P	Open	2011-04-07	26/05/2011	49	17/06/2011	22	1
Calderona	8	2	Calderona P	Open	2011-04-07	26/05/2011	49	17/06/2011	22	1
Calderona	8	2	Calderona P	Open	2011-04-07	26/05/2011	49	17/06/2011	22	1
Calderona	8	2	Calderona P	Open	2011-04-07	26/05/2011	49	17/06/2011	22	1
Calderona	8	2	Calderona P	Open	2011-04-07	26/05/2011	49	17/06/2011	22	1
Calderona	8	2	Calderona P	Open	2011-04-07	26/05/2011	49	17/06/2011	22	1
Calderona	8	2	Calderona P	Open	2011-04-07	26/05/2011	49	17/06/2011	22	1
Calderona	8	2	Calderona P	Open	2011-04-07	26/05/2011	49	17/06/2011	22	1
Calderona	8	2	Calderona P	Open	2011-04-07	26/05/2011	49	17/06/2011	22	1
Calderona	8	2	Calderona P	Open	2011-04-07	26/05/2011	49	17/06/2011	22	1
Calderona	8	2	Calderona P	Open	2011-04-07	26/05/2011	49	17/06/2011	22	1
Calderona	8	2	Calderona P	Open	2011-04-07	26/05/2011	49	17/06/2011	22	1
Calderona	8	2	Calderona P	Open	2011-04-07	26/05/2011	49	17/06/2011	22	1
Calderona	8	2	Calderona P	Open	2011-04-07	26/05/2011	49	17/06/2011	22	1
Calderona	8	2	Calderona P	Open	2011-04-07	26/05/2011	49	17/06/2011	22	1
Calderona	8	2	Calderona P	Open	2011-04-07	26/05/2011	49	17/06/2011	22	1
Calderona	8	2	Calderona P	Open	2011-04-07	26/05/2011	49	17/06/2011	22	1
Calderona	8	2	Calderona P	Open	2011-04-07	26/05/2011	49	17/06/2011	22	1
Calderona	8	2	Calderona P	Open	2011-04-07	26/05/2011	49	17/06/2011	22	1
Calderona	8	2	Calderona P	Open	2011-04-07	26/05/2011	49	17/06/2011	22	1
Calderona	8	2	Calderona P	Open	2011-04-07	26/05/2011	49	15/07/2011	50	1
Calderona	8	2	Calderona P	Open	2011-04-07	26/05/2011	49	15/07/2011	50	1
Calderona	8	2	Calderona P	Open	2011-04-07	26/05/2011	49	15/07/2011	50	1
Calderona	8	2	Calderona P	Open	2011-04-07	26/05/2011	49	15/07/2011	50	1
Calderona	8	2	Calderona P	Open	2011-04-07	26/05/2011	49	15/07/2011	50	1
Calderona	8	2	Calderona P	Open	2011-04-07	26/05/2011	49	15/07/2011	50	1
Calderona	8	2	Calderona P	Open	2011-04-07	26/05/2011	49	15/07/2011	50	1
Calderona	8	2	Calderona P	Open	2011-04-07	26/05/2011	49	15/07/2011	50	1
Calderona	8	2	Calderona P	Open	2011-04-07	26/05/2011	49	15/07/2011	50	1
Calderona	8	2	Calderona P	Open	2011-04-07	26/05/2011	49	15/07/2011	50	1
Calderona	8	2	Calderona P	Open	2011-04-07	26/05/2011	49	15/07/2011	50	1
Calderona	8	2	Calderona P	Open	2011-04-07	26/05/2011	49	15/07/2011	50	1
Calderona	8	2	Calderona P	Open	2011-04-07	26/05/2011	49	15/07/2011	50	1
Calderona	8	2	Calderona P	Open	2011-04-07	26/05/2011	49	15/07/2011	50	1
Calderona	8	2	Calderona P	Open	2011-04-07	26/05/2011	49	15/07/2011	50	1
Calderona	8	2	Calderona P	Open	2011-04-07	26/05/2011	49	15/07/2011	50	1
Calderona	8	2	Calderona P	Open	2011-04-07	26/05/2011	49	15/07/2011	50	1
Calderona	8	2	Calderona P	Open	2011-04-07	26/05/2011	49	15/07/2011	50	1
Calderona	8	2	Calderona P	Open	2011-04-07	26/05/2011	49	15/07/2011	50	1
Calderona	8	2	Calderona P	Open	2011-04-07	26/05/2011	49	15/07/2011	50	1
Calderona	8	2	Calderona P	Open	2011-04-07	26/05/2011	49	15/07/2011	50	1
Calderona	8	2	Calderona P	Open	2011-04-07	26/05/2011	49	15/07/2011	50	1
Calderona	8	2	Calderona P	Open	2011-04-07	26/05/2011	49	15/07/2011	50	1
Calderona	8	2	Calderona P	Open	2011-04-07	26/05/2011	49	15/07/2011	50	1
Calderona	8	2	Calderona P	Open	2011-04-07	26/05/2011	49	15/07/2011	50	1
Calderona	8	2	Calderona P	Open	2011-04-07	26/05/2011	49	15/07/2011	50	1
Calderona	8	2	Calderona P	Open	2011-04-07	26/05/2011	49	18/08/2011	84	1
Calderona	8	2	Calderona P	Open	2011-04-07	26/05/2011	49	18/08/2011	84	1
Calderona	8	2	Calderona P	Open	2011-04-07	26/05/2011	49	18/08/2011	84	1
Calderona	8	2	Calderona P	Open	2011-04-07	26/05/2011	49	18/08/2011	84	1
Calderona	8	2	Calderona P	Open	2011-04-07	26/05/2011	49	18/08/2011	84	1
Calderona	8	2	Calderona P	Open	2011-04-07	26/05/2011	49	18/08/2011	84	1
Calderona	8	2	Calderona P	Open	2011-04-07	26/05/2011	49	18/08/2011	84	1
Calderona	8	2	Calderona P	Open	2011-04-07	26/05/2011	49	18/08/2011	84	1
Calderona	8	2	Calderona P	Open	2011-04-07	26/05/2011	49	18/08/2011	84	1
Calderona	8	2	Calderona P	Open	2011-04-07	26/05/2011	49	18/08/2011	84	1
Calderona	8	2	Calderona P	Open	2011-04-07	26/05/2011	49	18/08/2011	84	1
Calderona	8	2	Calderona P	Open	2011-04-07	26/05/2011	49	29/08/2011	95	1
Calderona	8	2	Calderona P	Open	2011-04-07	26/05/2011	49	29/08/2011	95	1
Calderona	8	2	Calderona P	Open	2011-04-07	26/05/2011	49	29/08/2011	95	1
Calderona	8	2	Calderona P	Open	2011-04-07	26/05/2011	49	29/08/2011	95	1
Calderona	8	2	Calderona P	Open	2011-04-07	26/05/2011	49	29/08/2011	95	1
Calderona	8	2	Calderona P	Open	2011-04-07	26/05/2011	49	29/08/2011	95	1
Calderona	8	2	Calderona P	Open	2011-04-07	26/05/2011	49	29/08/2011	95	1
Calderona	8	2	Calderona P	Open	2011-04-07	26/05/2011	49	29/08/2011	95	1
Calderona	8	2	Calderona P	Open	2011-04-07	26/05/2011	49	29/08/2011	95	1
Calderona	8	2	Calderona P	Open	2011-04-07	26/05/2011	49	29/08/2011	95	1
Calderona	8	2	Calderona P	Open	2011-04-07	26/05/2011	49	29/08/2011	95	1
Calderona	8	2	Calderona P	Open	2011-04-07	26/05/2011	49	29/08/2011	95	1
Calderona	8	2	Calderona P	Open	2011-04-07	26/05/2011	49	29/08/2011	95	1
Calderona	8	2	Calderona P	Open	2011-04-07	26/05/2011	49	29/08/2011	95	1
Calderona	8	2	Calderona P	Open	2011-04-07	26/05/2011	49	20/09/2011	117	1
Calderona	8	2	Calderona P	Open	2011-04-07	26/05/2011	49	20/09/2011	117	1
Calderona	8	2	Calderona P	Open	2011-04-07	26/05/2011	49	20/09/2011	117	1
Calderona	8	2	Calderona P	Open	2011-04-07	26/05/2011	49	20/09/2011	117	1
Calderona	8	2	Calderona P	Open	2011-04-07	26/05/2011	49	20/09/2011	117	1
Calderona	8	2	Calderona P	Open	2011-04-07	26/05/2011	49	20/09/2011	117	1
Calderona	8	2	Calderona P	Open	2011-04-07	26/05/2011	49	20/09/2011	117	1
Calderona	8	2	Calderona P	Open	2011-04-07	26/05/2011	49	20/09/2011	117	1
Calderona	8	2	Calderona P	Open	2011-04-07	26/05/2011	49	20/09/2011	117	1
Calderona	8	2	Calderona P	Open	2011-04-07	26/05/2011	49	20/09/2011	117	1
Calderona	8	2	Calderona P	Open	2011-04-07	26/05/2011	49	20/09/2011	117	1
Calderona	8	2	Calderona P	Open	2011-04-07	26/05/2011	49	20/09/2011	117	1
Calderona	8	2	Calderona P	Open	2011-04-07	26/05/2011	49	20/09/2011	117	1
Calderona	8	2	Calderona P	Open	2011-04-07	26/05/2011	49	20/09/2011	117	1
Calderona	8	2	Calderona P	Open	2011-04-07	26/05/2011	49	20/09/2011	117	1
Calderona	8	2	Calderona P	Open	2011-04-07	26/05/2011	49	20/09/2011	117	1
Calderona	8	2	Calderona P	Open	2011-04-07	26/05/2011	49	20/09/2011	117	1
Calderona	8	2	Calderona P	Open	2011-04-07	26/05/2011	49	20/09/2011	117	1
Calderona	8	2	Calderona P	Open	2011-04-07	26/05/2011	49	20/09/2011	117	1
Calderona	8	2	Calderona P	Open	2011-04-07	26/05/2011	49	20/09/2011	117	1
Calderona	8	2	Calderona P	Open	2011-04-07	26/05/2011	49	20/09/2011	117	1
Calderona	8	2	Calderona P	Open	2011-04-07	26/05/2011	49	20/09/2011	117	1
Calderona	8	2	Calderona P	Open	2011-04-07	26/05/2011	49	20/09/2011	117	1
Calderona	8	2	Calderona P	Open	2011-04-07	26/05/2011	49	20/09/2011	117	1
Calderona	8	2	Calderona P	Open	2011-04-07	26/05/2011	49	20/09/2011	117	1
Calderona	8	2	Calderona P	Open	2011-04-07	18/06/2011	72	18/08/2011	61	1
Calderona	8	2	Calderona P	Open	2011-04-07	18/06/2011	72	18/08/2011	61	1
Calderona	8	3	Calderona P	Open	2011-04-07	18/06/2011	72	15/07/2011	27	1
Calderona	8	3	Calderona P	Open	2011-04-07	18/06/2011	72	15/07/2011	27	1
Calderona	8	3	Calderona P	Open	2011-04-07	18/06/2011	72	15/07/2011	27	1
Calderona	8	3	Calderona P	Open	2011-04-07	18/06/2011	72	15/07/2011	27	1
Calderona	8	3	Calderona P	Open	2011-04-07	26/05/2011	49	17/06/2011	22	1
Calderona	8	3	Calderona P	Open	2011-04-07	26/05/2011	49	15/07/2011	50	1
Calderona	8	3	Calderona P	Open	2011-04-07	26/05/2011	49	15/07/2011	50	1
Calderona	8	3	Calderona P	Open	2011-04-07	26/05/2011	49	15/07/2011	50	1
Calderona	8	3	Calderona P	Open	2011-04-07	26/05/2011	49	15/07/2011	50	1
Calderona	8	3	Calderona P	Open	2011-04-07	26/05/2011	49	15/07/2011	50	1
Calderona	8	3	Calderona P	Open	2011-04-07	26/05/2011	49	15/07/2011	50	1
Calderona	8	3	Calderona P	Open	2011-04-07	26/05/2011	49	15/07/2011	50	1
Calderona	8	3	Calderona P	Open	2011-04-07	26/05/2011	49	15/07/2011	50	1
Calderona	8	3	Calderona P	Open	2011-04-07	26/05/2011	49	20/09/2011	117	1
Calderona	8	3	Calderona P	Open	2011-04-07	26/05/2011	49	20/09/2011	117	1
Calderona	8	3	Calderona P	Open	2011-04-07	26/05/2011	49	20/09/2011	117	1
Calderona	8	3	Calderona P	Open	2011-04-07	26/05/2011	49	20/09/2011	117	0
Calderona	8	4	Coca P	Open	2011-04-07	18/06/2011	72	15/07/2011	27	1
Calderona	8	4	Coca P	Open	2011-04-07	18/06/2011	72	15/07/2011	27	1
Calderona	8	4	Coca P	Open	2011-04-07	18/06/2011	72	15/07/2011	27	1
Calderona	8	4	Coca P	Open	2011-04-07	26/05/2011	49	17/06/2011	22	1
Calderona	8	4	Coca P	Open	2011-04-07	26/05/2011	49	17/06/2011	22	1
Calderona	8	4	Coca P	Open	2011-04-07	26/05/2011	49	15/07/2011	50	1
Calderona	8	4	Coca P	Open	2011-04-07	26/05/2011	49	15/07/2011	50	1
Calderona	8	4	Coca P	Open	2011-04-07	26/05/2011	49	15/07/2011	50	1
Calderona	8	4	Coca P	Open	2011-04-07	26/05/2011	49	15/07/2011	50	1
Calderona	8	4	Coca P	Open	2011-04-07	26/05/2011	49	15/07/2011	50	1
Calderona	8	4	Coca P	Open	2011-04-07	26/05/2011	49	15/07/2011	50	1
Calderona	8	4	Coca P	Open	2011-04-07	26/05/2011	49	15/07/2011	50	1
Calderona	8	4	Coca P	Open	2011-04-07	26/05/2011	49	15/07/2011	50	1
Calderona	8	4	Coca P	Open	2011-04-07	26/05/2011	49	15/07/2011	50	1
Calderona	8	4	Coca P	Open	2011-04-07	26/05/2011	49	15/07/2011	50	1
Calderona	8	4	Coca P	Open	2011-04-07	26/05/2011	49	15/07/2011	50	1
Calderona	8	4	Coca P	Open	2011-04-07	26/05/2011	49	15/07/2011	50	1
Calderona	8	4	Coca P	Open	2011-04-07	26/05/2011	49	15/07/2011	50	1
Calderona	8	4	Coca P	Open	2011-04-07	26/05/2011	49	15/07/2011	50	1
Calderona	8	4	Coca P	Open	2011-04-07	26/05/2011	49	15/07/2011	50	1
Calderona	8	4	Coca P	Open	2011-04-07	26/05/2011	49	18/08/2011	84	1
Calderona	8	4	Coca P	Open	2011-04-07	26/05/2011	49	18/08/2011	84	1
Calderona	8	4	Coca P	Open	2011-04-07	26/05/2011	49	18/08/2011	84	1
Calderona	8	4	Coca P	Open	2011-04-07	26/05/2011	49	18/08/2011	84	1
Calderona	8	4	Coca P	Open	2011-04-07	26/05/2011	49	29/08/2011	95	1
Calderona	8	4	Coca P	Open	2011-04-07	26/05/2011	49	20/09/2011	117	1
Calderona	8	4	Coca P	Open	2011-04-07	26/05/2011	49	20/09/2011	117	1
Calderona	8	4	Coca P	Open	2011-04-07	26/05/2011	49	20/09/2011	117	1
Calderona	8	4	Coca P	Open	2011-04-07	26/05/2011	49	20/09/2011	117	1
Calderona	8	4	Coca P	Open	2011-04-07	26/05/2011	49	20/09/2011	117	1
Calderona	8	4	Coca P	Open	2011-04-07	26/05/2011	49	20/09/2011	117	1
Calderona	8	4	Coca P	Open	2011-04-07	2011-04-05	27	20/09/2011	139	1
Calderona	8	4	Coca P	Open	2011-04-07	18/06/2011	72	20/09/2011	94	1
Calderona	8	5	Calderona P	Open	2011-04-07	26/05/2011	49	17/06/2011	22	1
Calderona	8	5	Calderona P	Open	2011-04-07	26/05/2011	49	17/06/2011	22	1
Calderona	8	5	Calderona P	Open	2011-04-07	26/05/2011	49	15/07/2011	50	1
Calderona	8	5	Calderona P	Open	2011-04-07	26/05/2011	49	15/07/2011	50	1
Calderona	8	5	Calderona P	Open	2011-04-07	26/05/2011	49	15/07/2011	50	1
Calderona	8	5	Calderona P	Open	2011-04-07	26/05/2011	49	15/07/2011	50	1
Calderona	8	5	Calderona P	Open	2011-04-07	26/05/2011	49	15/07/2011	50	1
Calderona	8	5	Calderona P	Open	2011-04-07	26/05/2011	49	15/07/2011	50	1
Calderona	8	5	Calderona P	Open	2011-04-07	26/05/2011	49	15/07/2011	50	1
Calderona	8	5	Calderona P	Open	2011-04-07	26/05/2011	49	15/07/2011	50	1
Calderona	8	5	Calderona P	Open	2011-04-07	26/05/2011	49	15/07/2011	50	1
Calderona	8	5	Calderona P	Open	2011-04-07	26/05/2011	49	15/07/2011	50	1
Calderona	8	5	Calderona P	Open	2011-04-07	26/05/2011	49	15/07/2011	50	1
Calderona	8	5	Calderona P	Open	2011-04-07	26/05/2011	49	15/07/2011	50	1
Calderona	8	5	Calderona P	Open	2011-04-07	26/05/2011	49	15/07/2011	50	1
Calderona	8	5	Calderona P	Open	2011-04-07	26/05/2011	49	18/08/2011	84	1
Calderona	8	5	Calderona P	Open	2011-04-07	26/05/2011	49	18/08/2011	84	1
Calderona	8	5	Calderona P	Open	2011-04-07	26/05/2011	49	18/08/2011	84	1
Calderona	8	5	Calderona P	Open	2011-04-07	26/05/2011	49	18/08/2011	84	1
Calderona	8	5	Calderona P	Open	2011-04-07	26/05/2011	49	18/08/2011	84	1
Calderona	8	5	Calderona P	Open	2011-04-07	26/05/2011	49	18/08/2011	84	1
Calderona	8	5	Calderona P	Open	2011-04-07	26/05/2011	49	20/09/2011	117	1
Calderona	8	5	Calderona P	Open	2011-04-07	26/05/2011	49	20/09/2011	117	1
Calderona	8	5	Calderona P	Open	2011-04-07	26/05/2011	49	20/09/2011	117	1
Calderona	8	5	Calderona P	Open	2011-04-07	26/05/2011	49	20/09/2011	117	1
Calderona	8	5	Calderona P	Open	2011-04-07	26/05/2011	49	20/09/2011	117	1
Calderona	8	5	Calderona P	Open	2011-04-07	26/05/2011	49	20/09/2011	117	1
Calderona	8	5	Calderona P	Open	2011-04-07	18/06/2011	72	20/09/2011	94	1
Calderona	8	6	Calderona P	Open	2011-04-07	26/05/2011	49	17/06/2011	22	1
Calderona	8	6	Calderona P	Open	2011-04-07	26/05/2011	49	17/06/2011	22	1
Calderona	8	6	Calderona P	Open	2011-04-07	26/05/2011	49	17/06/2011	22	1
Calderona	8	6	Calderona P	Open	2011-04-07	26/05/2011	49	17/06/2011	22	1
Calderona	8	6	Calderona P	Open	2011-04-07	26/05/2011	49	17/06/2011	22	1
Calderona	8	6	Calderona P	Open	2011-04-07	26/05/2011	49	15/07/2011	50	1
Calderona	8	6	Calderona P	Open	2011-04-07	26/05/2011	49	15/07/2011	50	1
Calderona	8	6	Calderona P	Open	2011-04-07	26/05/2011	49	15/07/2011	50	1
Calderona	8	6	Calderona P	Open	2011-04-07	26/05/2011	49	15/07/2011	50	1
Calderona	8	6	Calderona P	Open	2011-04-07	26/05/2011	49	15/07/2011	50	1
Calderona	8	6	Calderona P	Open	2011-04-07	26/05/2011	49	15/07/2011	50	1
Calderona	8	6	Calderona P	Open	2011-04-07	15/07/2011	99	20/09/2011	67	1
Calderona	8	6	Calderona P	Open	2011-04-07	26/05/2011	49	15/07/2011	50	1
Calderona	8	6	Calderona P	Open	2011-04-07	26/05/2011	49	15/07/2011	50	1
Calderona	8	6	Calderona P	Open	2011-04-07	26/05/2011	49	15/07/2011	50	1
Calderona	8	6	Calderona P	Open	2011-04-07	26/05/2011	49	15/07/2011	50	1
Calderona	8	6	Calderona P	Open	2011-04-07	26/05/2011	49	15/07/2011	50	1
Calderona	8	6	Calderona P	Open	2011-04-07	26/05/2011	49	15/07/2011	50	1
Calderona	8	6	Calderona P	Open	2011-04-07	26/05/2011	49	15/07/2011	50	1
Calderona	8	6	Calderona P	Open	2011-04-07	26/05/2011	49	15/07/2011	50	1
Calderona	8	6	Calderona P	Open	2011-04-07	26/05/2011	49	18/08/2011	84	1
Calderona	8	6	Calderona P	Open	2011-04-07	26/05/2011	49	18/08/2011	84	1
Calderona	8	6	Calderona P	Open	2011-04-07	26/05/2011	49	18/08/2011	84	1
Calderona	8	6	Calderona P	Open	2011-04-07	26/05/2011	49	18/08/2011	84	1
Calderona	8	6	Calderona P	Open	2011-04-07	26/05/2011	49	18/08/2011	84	1
Calderona	8	6	Calderona P	Open	2011-04-07	26/05/2011	49	29/08/2011	95	1
Calderona	8	6	Calderona P	Open	2011-04-07	26/05/2011	49	29/08/2011	95	1
Calderona	8	6	Calderona P	Open	2011-04-07	26/05/2011	49	29/08/2011	95	1
Calderona	8	6	Calderona P	Open	2011-04-07	26/05/2011	49	29/08/2011	95	1
Calderona	8	6	Calderona P	Open	2011-04-07	26/05/2011	49	20/09/2011	117	1
Calderona	8	6	Calderona P	Open	2011-04-07	26/05/2011	49	20/09/2011	117	1
Calderona	8	6	Calderona P	Open	2011-04-07	26/05/2011	49	20/09/2011	117	1
Calderona	8	6	Calderona P	Open	2011-04-07	26/05/2011	49	20/09/2011	117	1
Calderona	8	6	Calderona P	Open	2011-04-07	26/05/2011	49	20/09/2011	117	1
Calderona	8	6	Calderona P	Open	2011-04-07	26/05/2011	49	20/09/2011	117	1
Calderona	8	6	Calderona P	Open	2011-04-07	26/05/2011	49	20/09/2011	117	1
Calderona	8	6	Calderona P	Open	2011-04-07	26/05/2011	49	20/09/2011	117	1
Calderona	8	6	Calderona P	Open	2011-04-07	26/05/2011	49	20/09/2011	117	1
Calderona	8	6	Calderona P	Open	2011-04-07	26/05/2011	49	20/09/2011	117	1
Calderona	8	6	Calderona P	Open	2011-04-07	26/05/2011	49	20/09/2011	117	1
Calderona	8	6	Calderona P	Open	2011-04-07	26/05/2011	49	20/09/2011	117	1
Calderona	8	6	Calderona P	Open	2011-04-07	26/05/2011	49	20/09/2011	117	1
Calderona	8	6	Calderona P	Open	2011-04-07	26/05/2011	49	20/09/2011	117	1
Calderona	8	6	Calderona P	Open	2011-04-07	26/05/2011	49	20/09/2011	117	1
Calderona	8	6	Calderona P	Open	2011-04-07	26/05/2011	49	20/09/2011	117	1
Calderona	8	6	Calderona P	Open	2011-04-07	26/05/2011	49	20/09/2011	117	1
Calderona	8	7	Coca P	Open	2011-04-07	15/07/2011	99	29/08/2011	45	1
Calderona	8	7	Coca P	Open	2011-04-07	26/05/2011	49	17/06/2011	22	1
Calderona	8	7	Coca P	Open	2011-04-07	26/05/2011	49	17/06/2011	22	1
Calderona	8	7	Coca P	Open	2011-04-07	26/05/2011	49	15/07/2011	50	1
Calderona	8	7	Coca P	Open	2011-04-07	26/05/2011	49	15/07/2011	50	1
Calderona	8	7	Coca P	Open	2011-04-07	26/05/2011	49	15/07/2011	50	1
Calderona	8	7	Coca P	Open	2011-04-07	26/05/2011	49	15/07/2011	50	1
Calderona	8	7	Coca P	Open	2011-04-07	26/05/2011	49	15/07/2011	50	1
Calderona	8	7	Coca P	Open	2011-04-07	26/05/2011	49	15/07/2011	50	1
Calderona	8	7	Coca P	Open	2011-04-07	26/05/2011	49	15/07/2011	50	1
Calderona	8	7	Coca P	Open	2011-04-07	26/05/2011	49	18/08/2011	84	1
Calderona	8	7	Coca P	Open	2011-04-07	26/05/2011	49	18/08/2011	84	1
Calderona	8	7	Coca P	Open	2011-04-07	26/05/2011	49	18/08/2011	84	1
Calderona	8	7	Coca P	Open	2011-04-07	26/05/2011	49	18/08/2011	84	1
Calderona	8	7	Coca P	Open	2011-04-07	26/05/2011	49	18/08/2011	84	1
Calderona	8	7	Coca P	Open	2011-04-07	26/05/2011	49	18/08/2011	84	1
Calderona	8	7	Coca P	Open	2011-04-07	26/05/2011	49	18/08/2011	84	1
Calderona	8	7	Coca P	Open	2011-04-07	26/05/2011	49	29/08/2011	95	1
Calderona	8	7	Coca P	Open	2011-04-07	18/06/2011	72	20/09/2011	94	1
Calderona	8	7	Coca P	Open	2011-04-07	26/05/2011	49	29/08/2011	95	1
Calderona	8	7	Coca P	Open	2011-04-07	26/05/2011	49	29/08/2011	95	1
Calderona	8	7	Coca P	Open	2011-04-07	26/05/2011	49	29/08/2011	95	1
Calderona	8	7	Coca P	Open	2011-04-07	26/05/2011	49	29/08/2011	95	1
Calderona	8	7	Coca P	Open	2011-04-07	26/05/2011	49	29/08/2011	95	1
Calderona	8	7	Coca P	Open	2011-04-07	26/05/2011	49	29/08/2011	95	1
Calderona	8	7	Coca P	Open	2011-04-07	26/05/2011	49	29/08/2011	95	1
Calderona	8	7	Coca P	Open	2011-04-07	2011-04-05	27	29/08/2011	117	1
Calderona	8	7	Coca P	Open	2011-04-07	26/05/2011	49	20/09/2011	117	1
Calderona	8	7	Coca P	Open	2011-04-07	26/05/2011	49	20/09/2011	117	1
Calderona	8	7	Coca P	Open	2011-04-07	26/05/2011	49	20/09/2011	117	1
Calderona	8	7	Coca P	Open	2011-04-07	26/05/2011	49	20/09/2011	117	1
Calderona	8	7	Coca P	Open	2011-04-07	26/05/2011	49	20/09/2011	117	1
Calderona	8	7	Coca P	Open	2011-04-07	26/05/2011	49	20/09/2011	117	1
Calderona	8	7	Coca P	Open	2011-04-07	26/05/2011	49	20/09/2011	117	1
Calderona	8	7	Coca P	Open	2011-04-07	26/05/2011	49	20/09/2011	117	1
Calderona	8	7	Coca P	Open	2011-04-07	26/05/2011	49	20/09/2011	117	1
Calderona	8	7	Coca P	Open	2011-04-07	26/05/2011	49	20/09/2011	117	1
Calderona	8	7	Coca P	Open	2011-04-07	26/05/2011	49	20/09/2011	117	1
Calderona	8	7	Coca P	Open	2011-04-07	26/05/2011	49	20/09/2011	117	1
Calderona	8	7	Coca P	Open	2011-04-07	26/05/2011	49	20/09/2011	117	1
Calderona	8	7	Coca P	Open	2011-04-07	26/05/2011	49	20/09/2011	117	1
Calderona	8	7	Coca P	Open	2011-04-07	26/05/2011	49	20/09/2011	117	1
Calderona	8	7	Coca P	Open	2011-04-07	26/05/2011	49	20/09/2011	117	0
Calderona	8	7	Coca P	Open	2011-04-07	26/05/2011	49	20/09/2011	117	0
Calderona	8	7	Coca P	Open	2011-04-07	26/05/2011	49	20/09/2011	117	0
Calderona	8	7	Coca P	Open	2011-04-07	26/05/2011	49	20/09/2011	117	0
Calderona	8	7	Coca P	Open	2011-04-07	2011-04-05	27	20/09/2011	139	0
Calderona	8	7	Coca P	Open	2011-04-07	18/06/2011	72	20/09/2011	94	0
Calderona	8	8	Calderona P	Open	2011-04-07	18/06/2011	72	15/07/2011	27	1
Calderona	8	8	Calderona P	Open	2011-04-07	18/06/2011	72	15/07/2011	27	1
Calderona	8	8	Calderona P	Open	2011-04-07	26/05/2011	49	17/06/2011	22	1
Calderona	8	8	Calderona P	Open	2011-04-07	26/05/2011	49	17/06/2011	22	1
Calderona	8	8	Calderona P	Open	2011-04-07	26/05/2011	49	17/06/2011	22	1
Calderona	8	8	Calderona P	Open	2011-04-07	26/05/2011	49	17/06/2011	22	1
Calderona	8	8	Calderona P	Open	2011-04-07	26/05/2011	49	17/06/2011	22	1
Calderona	8	8	Calderona P	Open	2011-04-07	26/05/2011	49	17/06/2011	22	1
Calderona	8	8	Calderona P	Open	2011-04-07	26/05/2011	49	15/07/2011	50	1
Calderona	8	8	Calderona P	Open	2011-04-07	26/05/2011	49	15/07/2011	50	1
Calderona	8	8	Calderona P	Open	2011-04-07	26/05/2011	49	15/07/2011	50	1
Calderona	8	8	Calderona P	Open	2011-04-07	26/05/2011	49	15/07/2011	50	1
Calderona	8	8	Calderona P	Open	2011-04-07	26/05/2011	49	15/07/2011	50	1
Calderona	8	8	Calderona P	Open	2011-04-07	26/05/2011	49	15/07/2011	50	1
Calderona	8	8	Calderona P	Open	2011-04-07	26/05/2011	49	15/07/2011	50	1
Calderona	8	8	Calderona P	Open	2011-04-07	26/05/2011	49	15/07/2011	50	1
Calderona	8	8	Calderona P	Open	2011-04-07	26/05/2011	49	15/07/2011	50	1
Calderona	8	8	Calderona P	Open	2011-04-07	26/05/2011	49	15/07/2011	50	1
Calderona	8	8	Calderona P	Open	2011-04-07	26/05/2011	49	15/07/2011	50	1
Calderona	8	8	Calderona P	Open	2011-04-07	26/05/2011	49	15/07/2011	50	1
Calderona	8	8	Calderona P	Open	2011-04-07	26/05/2011	49	15/07/2011	50	1
Calderona	8	8	Calderona P	Open	2011-04-07	26/05/2011	49	15/07/2011	50	1
Calderona	8	8	Calderona P	Open	2011-04-07	26/05/2011	49	15/07/2011	50	1
Calderona	8	8	Calderona P	Open	2011-04-07	26/05/2011	49	15/07/2011	50	1
Calderona	8	8	Calderona P	Open	2011-04-07	26/05/2011	49	15/07/2011	50	1
Calderona	8	8	Calderona P	Open	2011-04-07	26/05/2011	49	15/07/2011	50	1
Calderona	8	8	Calderona P	Open	2011-04-07	26/05/2011	49	15/07/2011	50	1
Calderona	8	8	Calderona P	Open	2011-04-07	26/05/2011	49	15/07/2011	50	1
Calderona	8	8	Calderona P	Open	2011-04-07	26/05/2011	49	15/07/2011	50	1
Calderona	8	8	Calderona P	Open	2011-04-07	26/05/2011	49	15/07/2011	50	1
Calderona	8	8	Calderona P	Open	2011-04-07	26/05/2011	49	15/07/2011	50	1
Calderona	8	8	Calderona P	Open	2011-04-07	26/05/2011	49	15/07/2011	50	1
Calderona	8	8	Calderona P	Open	2011-04-07	26/05/2011	49	15/07/2011	50	1
Calderona	8	8	Calderona P	Open	2011-04-07	26/05/2011	49	15/07/2011	50	1
Calderona	8	8	Calderona P	Open	2011-04-07	26/05/2011	49	15/07/2011	50	1
Calderona	8	8	Calderona P	Open	2011-04-07	26/05/2011	49	15/07/2011	50	1
Calderona	8	8	Calderona P	Open	2011-04-07	26/05/2011	49	15/07/2011	50	1
Calderona	8	8	Calderona P	Open	2011-04-07	26/05/2011	49	15/07/2011	50	1
Calderona	8	8	Calderona P	Open	2011-04-07	26/05/2011	49	15/07/2011	50	1
Calderona	8	8	Calderona P	Open	2011-04-07	26/05/2011	49	15/07/2011	50	1
Calderona	8	8	Calderona P	Open	2011-04-07	26/05/2011	49	15/07/2011	50	1
Calderona	8	8	Calderona P	Open	2011-04-07	26/05/2011	49	15/07/2011	50	1
Calderona	8	8	Calderona P	Open	2011-04-07	26/05/2011	49	15/07/2011	50	1
Calderona	8	8	Calderona P	Open	2011-04-07	26/05/2011	49	15/07/2011	50	1
Calderona	8	8	Calderona P	Open	2011-04-07	26/05/2011	49	15/07/2011	50	1
Calderona	8	8	Calderona P	Open	2011-04-07	26/05/2011	49	15/07/2011	50	1
Calderona	8	8	Calderona P	Open	2011-04-07	26/05/2011	49	15/07/2011	50	1
Calderona	8	8	Calderona P	Open	2011-04-07	26/05/2011	49	15/07/2011	50	1
Calderona	8	8	Calderona P	Open	2011-04-07	26/05/2011	49	15/07/2011	50	1
Calderona	8	8	Calderona P	Open	2011-04-07	26/05/2011	49	15/07/2011	50	1
Calderona	8	8	Calderona P	Open	2011-04-07	26/05/2011	49	15/07/2011	50	1
Calderona	8	8	Calderona P	Open	2011-04-07	26/05/2011	49	15/07/2011	50	1
Calderona	8	8	Calderona P	Open	2011-04-07	26/05/2011	49	15/07/2011	50	1
Calderona	8	8	Calderona P	Open	2011-04-07	26/05/2011	49	15/07/2011	50	1
Calderona	8	8	Calderona P	Open	2011-04-07	26/05/2011	49	15/07/2011	50	1
Calderona	8	8	Calderona P	Open	2011-04-07	26/05/2011	49	15/07/2011	50	1
Calderona	8	8	Calderona P	Open	2011-04-07	26/05/2011	49	15/07/2011	50	1
Calderona	8	8	Calderona P	Open	2011-04-07	26/05/2011	49	15/07/2011	50	1
Calderona	8	8	Calderona P	Open	2011-04-07	26/05/2011	49	15/07/2011	50	1
Calderona	8	8	Calderona P	Open	2011-04-07	26/05/2011	49	15/07/2011	50	1
Calderona	8	8	Calderona P	Open	2011-04-07	26/05/2011	49	15/07/2011	50	1
Calderona	8	8	Calderona P	Open	2011-04-07	26/05/2011	49	15/07/2011	50	1
Calderona	8	8	Calderona P	Open	2011-04-07	26/05/2011	49	15/07/2011	50	1
Calderona	8	8	Calderona P	Open	2011-04-07	26/05/2011	49	15/07/2011	50	1
Calderona	8	8	Calderona P	Open	2011-04-07	26/05/2011	49	18/08/2011	84	1
Calderona	8	8	Calderona P	Open	2011-04-07	26/05/2011	49	18/08/2011	84	1
Calderona	8	8	Calderona P	Open	2011-04-07	26/05/2011	49	18/08/2011	84	1
Calderona	8	8	Calderona P	Open	2011-04-07	26/05/2011	49	18/08/2011	84	1
Calderona	8	8	Calderona P	Open	2011-04-07	26/05/2011	49	18/08/2011	84	1
Calderona	8	8	Calderona P	Open	2011-04-07	26/05/2011	49	18/08/2011	84	1
Calderona	8	8	Calderona P	Open	2011-04-07	26/05/2011	49	18/08/2011	84	1
Calderona	8	8	Calderona P	Open	2011-04-07	26/05/2011	49	18/08/2011	84	1
Calderona	8	8	Calderona P	Open	2011-04-07	26/05/2011	49	29/08/2011	95	1
Calderona	8	8	Calderona P	Open	2011-04-07	26/05/2011	49	29/08/2011	95	1
Calderona	8	8	Calderona P	Open	2011-04-07	26/05/2011	49	29/08/2011	95	1
Calderona	8	8	Calderona P	Open	2011-04-07	26/05/2011	49	29/08/2011	95	1
Calderona	8	8	Calderona P	Open	2011-04-07	26/05/2011	49	20/09/2011	117	1
Calderona	8	8	Calderona P	Open	2011-04-07	26/05/2011	49	20/09/2011	117	1
Calderona	8	8	Calderona P	Open	2011-04-07	26/05/2011	49	20/09/2011	117	1
Calderona	8	8	Calderona P	Open	2011-04-07	26/05/2011	49	20/09/2011	117	1
Calderona	8	8	Calderona P	Open	2011-04-07	26/05/2011	49	20/09/2011	117	1
Calderona	8	8	Calderona P	Open	2011-04-07	26/05/2011	49	20/09/2011	117	1
Calderona	8	8	Calderona P	Open	2011-04-07	26/05/2011	49	20/09/2011	117	1
Calderona	8	8	Calderona P	Open	2011-04-07	26/05/2011	49	20/09/2011	117	1
Calderona	8	8	Calderona P	Open	2011-04-07	26/05/2011	49	20/09/2011	117	1
Calderona	8	8	Calderona P	Open	2011-04-07	26/05/2011	49	20/09/2011	117	1
Calderona	8	8	Calderona P	Open	2011-04-07	26/05/2011	49	20/09/2011	117	0
Calderona	8	9	Coca P	Open	2011-04-07	15/07/2011	99	20/09/2011	67	1
Calderona	8	9	Coca P	Open	2011-04-07	18/06/2011	72	20/09/2011	94	1
Calderona	8	9	Coca P	Open	2011-04-07	18/06/2011	72	20/09/2011	94	1
Calderona	8	9	Coca P	Open	2011-04-07	18/06/2011	72	20/09/2011	94	1
Calderona	8	9	Coca P	Open	2011-04-07	18/06/2011	72	20/09/2011	94	1
Calderona	8	9	Coca P	Open	2011-04-07	18/06/2011	72	20/09/2011	94	0
Calderona	8	9	Coca P	Open	2011-04-07	26/05/2011	49	15/07/2011	50	1
Calderona	8	9	Coca P	Open	2011-04-07	26/05/2011	49	15/07/2011	50	1
Calderona	8	9	Coca P	Open	2011-04-07	26/05/2011	49	15/07/2011	50	1
Calderona	8	9	Coca P	Open	2011-04-07	26/05/2011	49	15/07/2011	50	1
Calderona	8	9	Coca P	Open	2011-04-07	26/05/2011	49	15/07/2011	50	1
Calderona	8	9	Coca P	Open	2011-04-07	26/05/2011	49	15/07/2011	50	1
Calderona	8	9	Coca P	Open	2011-04-07	26/05/2011	49	15/07/2011	50	1
Calderona	8	9	Coca P	Open	2011-04-07	26/05/2011	49	15/07/2011	50	1
Calderona	8	9	Coca P	Open	2011-04-07	26/05/2011	49	15/07/2011	50	1
Calderona	8	9	Coca P	Open	2011-04-07	26/05/2011	49	15/07/2011	50	1
Calderona	8	9	Coca P	Open	2011-04-07	26/05/2011	49	15/07/2011	50	1
Calderona	8	9	Coca P	Open	2011-04-07	26/05/2011	49	15/07/2011	50	1
Calderona	8	9	Coca P	Open	2011-04-07	26/05/2011	49	15/07/2011	50	1
Calderona	8	9	Coca P	Open	2011-04-07	26/05/2011	49	15/07/2011	50	1
Calderona	8	9	Coca P	Open	2011-04-07	26/05/2011	49	15/07/2011	50	1
Calderona	8	9	Coca P	Open	2011-04-07	26/05/2011	49	15/07/2011	50	1
Calderona	8	9	Coca P	Open	2011-04-07	26/05/2011	49	15/07/2011	50	1
Calderona	8	9	Coca P	Open	2011-04-07	26/05/2011	49	15/07/2011	50	1
Calderona	8	9	Coca P	Open	2011-04-07	26/05/2011	49	15/07/2011	50	1
Calderona	8	9	Coca P	Open	2011-04-07	26/05/2011	49	15/07/2011	50	1
Calderona	8	9	Coca P	Open	2011-04-07	26/05/2011	49	15/07/2011	50	1
Calderona	8	9	Coca P	Open	2011-04-07	26/05/2011	49	15/07/2011	50	1
Calderona	8	9	Coca P	Open	2011-04-07	26/05/2011	49	15/07/2011	50	1
Calderona	8	9	Coca P	Open	2011-04-07	26/05/2011	49	15/07/2011	50	1
Calderona	8	9	Coca P	Open	2011-04-07	26/05/2011	49	18/08/2011	84	1
Calderona	8	9	Coca P	Open	2011-04-07	26/05/2011	49	18/08/2011	84	1
Calderona	8	9	Coca P	Open	2011-04-07	26/05/2011	49	18/08/2011	84	1
Calderona	8	9	Coca P	Open	2011-04-07	26/05/2011	49	29/08/2011	95	1
Calderona	8	9	Coca P	Open	2011-04-07	26/05/2011	49	29/08/2011	95	1
Calderona	8	9	Coca P	Open	2011-04-07	2011-04-05	27	18/08/2011	106	1
Calderona	8	9	Coca P	Open	2011-04-07	26/05/2011	49	20/09/2011	117	1
Calderona	8	9	Coca P	Open	2011-04-07	26/05/2011	49	20/09/2011	117	1
Calderona	8	9	Coca P	Open	2011-04-07	26/05/2011	49	20/09/2011	117	1
Calderona	8	9	Coca P	Open	2011-04-07	26/05/2011	49	20/09/2011	117	1
Calderona	8	9	Coca P	Open	2011-04-07	26/05/2011	49	20/09/2011	117	1
Calderona	8	9	Coca P	Open	2011-04-07	26/05/2011	49	20/09/2011	117	1
Calderona	8	9	Coca P	Open	2011-04-07	26/05/2011	49	20/09/2011	117	1
Calderona	8	9	Coca P	Open	2011-04-07	26/05/2011	49	20/09/2011	117	1
Calderona	8	9	Coca P	Open	2011-04-07	26/05/2011	49	20/09/2011	117	1
Calderona	8	9	Coca P	Open	2011-04-07	26/05/2011	49	20/09/2011	117	1
Calderona	8	9	Coca P	Open	2011-04-07	26/05/2011	49	20/09/2011	117	1
Calderona	8	9	Coca P	Open	2011-04-07	26/05/2011	49	20/09/2011	117	1
Calderona	8	9	Coca P	Open	2011-04-07	26/05/2011	49	20/09/2011	117	1
Calderona	8	9	Coca P	Open	2011-04-07	26/05/2011	49	20/09/2011	117	1
Calderona	8	9	Coca P	Open	2011-04-07	26/05/2011	49	20/09/2011	117	1
Calderona	8	9	Coca P	Open	2011-04-07	26/05/2011	49	20/09/2011	117	1
Calderona	8	9	Coca P	Open	2011-04-07	26/05/2011	49	20/09/2011	117	1
Calderona	8	9	Coca P	Open	2011-04-07	26/05/2011	49	20/09/2011	117	1
Calderona	8	9	Coca P	Open	2011-04-07	26/05/2011	49	20/09/2011	117	1
Calderona	8	9	Coca P	Open	2011-04-07	26/05/2011	49	20/09/2011	117	0
Calderona	8	10	Coca P	Open	2011-04-07	26/05/2011	49	15/07/2011	50	1
Calderona	8	10	Coca P	Open	2011-04-07	26/05/2011	49	15/07/2011	50	1
Calderona	8	10	Coca P	Open	2011-04-07	26/05/2011	49	15/07/2011	50	1
Calderona	8	10	Coca P	Open	2011-04-07	26/05/2011	49	15/07/2011	50	1
Calderona	8	10	Coca P	Open	2011-04-07	26/05/2011	49	15/07/2011	50	1
Calderona	8	10	Coca P	Open	2011-04-07	26/05/2011	49	15/07/2011	50	1
Calderona	8	10	Coca P	Open	2011-04-07	26/05/2011	49	15/07/2011	50	1
Calderona	8	10	Coca P	Open	2011-04-07	26/05/2011	49	15/07/2011	50	1
Calderona	8	10	Coca P	Open	2011-04-07	26/05/2011	49	15/07/2011	50	1
Calderona	8	10	Coca P	Open	2011-04-07	26/05/2011	49	15/07/2011	50	1
Calderona	8	10	Coca P	Open	2011-04-07	26/05/2011	49	29/08/2011	95	1
Calderona	8	10	Coca P	Open	2011-04-07	26/05/2011	49	29/08/2011	95	1
Calderona	8	10	Coca P	Open	2011-04-07	26/05/2011	49	29/08/2011	95	1
Calderona	8	10	Coca P	Open	2011-04-07	26/05/2011	49	29/08/2011	95	1
Calderona	8	10	Coca P	Open	2011-04-07	26/05/2011	49	20/09/2011	117	1
Calderona	8	10	Coca P	Open	2011-04-07	26/05/2011	49	20/09/2011	117	1
Calderona	8	10	Coca P	Open	2011-04-07	26/05/2011	49	20/09/2011	117	1
